# Supplementary material for: A soluble molecular variant of the semiconducting silicondiselenide
Source: Chem Sci. 2015 Jun 18;6(9):5230–4. doi: 10.1039/c5sc01516b (PMC5500843; doi:10.1039/c5sc01516b)
Supplement: Supplementary file 2 [file SC-006-C5SC01516B-s002.cif]

# Electronic Supplementary Material (ESI) for Chemical Science.
# This journal is © The Royal Society of Chemistry 2015

####################################################################### 
# 
# This file contains crystal structure data downloaded from the 
# Cambridge Structural Database (CSD) hosted by the Cambridge 
# Crystallographic Data Centre (CCDC).
# 
# Full information about CCDC data access policies and citation 
# guidelines are available at http://www.ccdc.cam.ac.uk/access/V1 
# 
# Audit and citation data items may have been added by the CCDC. 
# Please retain this information to preserve the provenance of 
# this file and to allow appropriate attribution of the data. 
# 
#######################################################################

data_km47
_database_code_depnum_ccdc_archive 'CCDC 926618'
_audit_update_record             
;
2013-02-26 deposited with the CCDC.
2015-06-18 downloaded from the CCDC.
;
#TrackingRef '18033_web_deposit_cif_file_0_BirgerDittrich_1361906711.km47_.cif'

_audit_creation_method           SHELXL-2012

#----------------------------------------------------------------------------#
# CHEMICAL INFORMATION #
#----------------------------------------------------------------------------#
_chemical_name_systematic        
;
?
;
_chemical_name_common            ?
_chemical_melting_point          ?
_chemical_formula_moiety         'C40 H62 N2 Si2'
_chemical_formula_sum            'C40 H62 N2 Si2'
_chemical_formula_weight         627.09

loop_
_atom_type_symbol
_atom_type_description
_atom_type_scat_dispersion_real
_atom_type_scat_dispersion_imag
_atom_type_scat_source
C C 0.0181 0.0091 'International Tables Vol C Tables 4.2.6.8 and 6.1.1.4'
H H 0.0000 0.0000 'International Tables Vol C Tables 4.2.6.8 and 6.1.1.4'
N N 0.0311 0.0180 'International Tables Vol C Tables 4.2.6.8 and 6.1.1.4'
Si Si 0.2541 0.3302 'International Tables Vol C Tables 4.2.6.8 and 6.1.1.4'

_space_group_crystal_system      triclinic
_space_group_IT_number           2
_space_group_name_H-M_alt        'P -1'
_space_group_name_Hall           '-P 1'

_shelx_space_group_comment       
;
The symmetry employed for this shelxl refinement is uniquely defined
by the following loop, which should always be used as a source of
symmetry information in preference to the above space-group names.
They are only intended as comments.
;

loop_
_space_group_symop_operation_xyz
'x, y, z'
'-x, -y, -z'

_cell_length_a                   9.4109(9)
_cell_length_b                   10.1841(10)
_cell_length_c                   11.6538(12)
_cell_angle_alpha                91.036(6)
_cell_angle_beta                 102.694(6)
_cell_angle_gamma                116.006(6)
_cell_volume                     970.92(17)
_cell_formula_units_Z            1
_cell_measurement_temperature    100(2)
_cell_measurement_reflns_used    5183
_cell_measurement_theta_min      3.922
_cell_measurement_theta_max      65.16

#----------------------------------------------------------------------------#
# CRYSTAL INFORMATION #
#----------------------------------------------------------------------------#
_exptl_crystal_description       rectangle
_exptl_crystal_colour            red
_exptl_crystal_size_max          0.019
_exptl_crystal_size_mid          0.014
_exptl_crystal_size_min          0.011
_exptl_crystal_density_meas      ?
_exptl_crystal_density_diffrn    1.0725
_exptl_crystal_density_method    'not measured'
_exptl_crystal_F_000             344.0
_exptl_transmission_factor_min   ?
_exptl_transmission_factor_max   ?

#----------------------------------------------------------------------------#
# ABSORPTION CORRECTION #
#----------------------------------------------------------------------------#
_exptl_absorpt_coefficient_mu    1.022
_exptl_absorpt_correction_type   multi-scan
_exptl_absorpt_correction_T_min  0.6432
_exptl_absorpt_correction_T_max  0.7528
_exptl_absorpt_process_details   'SADABS 2012/1 (Sheldrick, 2012)'

#----------------------------------------------------------------------------#
# DATA COLLECTION #
#----------------------------------------------------------------------------#
_exptl_special_details           
;
Data were collected with a Bruker diffractometer with SMART6000 CCD detector.
;
_diffrn_ambient_temperature      100(2)
_diffrn_radiation_wavelength     1.54178
_diffrn_radiation_type           CuK\a
_diffrn_radiation_source         'rotating anode'
_diffrn_radiation_monochromator  'INCOATEC multilayer optics'
_diffrn_measurement_device_type  'Bruker SMART 6000'
_diffrn_measurement_method       'omega scans'
_diffrn_detector_area_resol_mean 5.6020
_diffrn_reflns_number            16983
_diffrn_reflns_av_unetI/netI     0.0471
_diffrn_reflns_av_R_equivalents  0.0645
_diffrn_reflns_limit_h_min       -11
_diffrn_reflns_limit_h_max       10
_diffrn_reflns_limit_k_min       -12
_diffrn_reflns_limit_k_max       12
_diffrn_reflns_limit_l_min       -13
_diffrn_reflns_limit_l_max       13
_diffrn_reflns_theta_min         3.922
_diffrn_reflns_theta_max         66.714
_diffrn_reflns_theta_full        67.679
_diffrn_measured_fraction_theta_max 0.968
_diffrn_measured_fraction_theta_full 0.952
_diffrn_reflns_Laue_measured_fraction_max 0.968
_diffrn_reflns_Laue_measured_fraction_full 0.952
_diffrn_reflns_point_group_measured_fraction_max 0.968
_diffrn_reflns_point_group_measured_fraction_full 0.952
_diffrn_orient_matrix_UB_11      3.3947229e-02
_diffrn_orient_matrix_UB_12      2.6218154e-02
_diffrn_orient_matrix_UB_13      8.8163085e-02
_diffrn_orient_matrix_UB_21      2.4598276e-02
_diffrn_orient_matrix_UB_22      1.0451724e-01
_diffrn_orient_matrix_UB_23      -9.9035846e-03
_diffrn_orient_matrix_UB_31      -1.1480325e-01
_diffrn_orient_matrix_UB_32      -2.3066584e-02
_diffrn_orient_matrix_UB_33      1.8480076e-05


_reflns_number_total             3341
_reflns_number_gt                2685
_reflns_threshold_expression     'I > 2\s(I)'

_reflns_special_details          
;
Reflections were merged by SHELXL according to the crystal
class for the calculation of statistics and refinement.
;

#----------------------------------------------------------------------------#
# COMPUTER PROGRAMS USED #
#----------------------------------------------------------------------------#
_computing_structure_refinement  'SHELXL-2012 (Sheldrick, 2012)'
_computing_data_collection       'Apex2 (Bruker AXS, 2008)'
_computing_cell_refinement       'Apex2 (Bruker AXS, 2008)'
_computing_structure_solution    'SHELXS-97 (Sheldrick, 2008)'
_computing_molecular_graphics    'Shelxle (Huebschle et al., 2011)'
_computing_publication_material  'enCIFer 1.3, CCDC, 2008'

_refine_special_details          
;
?
;
_refine_ls_structure_factor_coef Fsqd
_refine_ls_matrix_type           full
_refine_ls_weighting_scheme      calc
_refine_ls_weighting_details     
;
w=1/[\s^2^(Fo^2^)+(0.0578P)^2^+2.4723P]
where P=(Fo^2^+2Fc^2^)/3
;
_atom_sites_solution_primary     ?
_atom_sites_solution_secondary   ?
_atom_sites_solution_hydrogens   geom
_refine_ls_hydrogen_treatment    constr
_refine_ls_extinction_method     none
_refine_ls_extinction_coef       .
_refine_ls_number_reflns         3341
_refine_ls_number_parameters     276
_refine_ls_number_restraints     130
_refine_ls_R_factor_all          0.0908
_refine_ls_R_factor_gt           0.0747
_refine_ls_wR_factor_ref         0.2049
_refine_ls_wR_factor_gt          0.1935
_refine_ls_goodness_of_fit_ref   1.064
_refine_ls_restrained_S_all      1.054
_refine_ls_shift/su_max          0.000
_refine_ls_shift/su_mean         0.000

loop_
_atom_site_label
_atom_site_type_symbol
_atom_site_fract_x
_atom_site_fract_y
_atom_site_fract_z
_atom_site_U_iso_or_equiv
_atom_site_adp_type
_atom_site_occupancy
_atom_site_site_symmetry_order
_atom_site_calc_flag
_atom_site_refinement_flags_posn
_atom_site_refinement_flags_adp
_atom_site_refinement_flags_occupancy
_atom_site_disorder_assembly
_atom_site_disorder_group
Si1A Si 0.45034(15) 0.87688(12) 0.48103(11) 0.0269(3) Uani 0.75 1 d . U P A 1
Si1B Si 0.4137(5) 0.9696(5) 0.4102(4) 0.0381(9) Uani 0.25 1 d . U P A 2
C1 C 0.4948(4) 0.8502(4) 0.3345(3) 0.0357(8) Uani 1 1 d . U . . .
N2 N 0.3904(3) 0.7374(3) 0.2498(3) 0.0303(7) Uani 1 1 d . U . . .
C3 C 0.4637(4) 0.7021(4) 0.1585(3) 0.0331(8) Uani 1 1 d . U . . .
C4A C 0.6458(9) 0.7975(7) 0.2178(6) 0.0286(13) Uani 0.75 1 d . U P A 1
H41A H 0.7055 0.8427 0.1575 0.034 Uiso 0.75 1 calc R U P A 1
H41B H 0.6936 0.7364 0.2590 0.034 Uiso 0.75 1 calc R U P A 1
C5A C 0.6595(18) 0.9185(15) 0.3078(11) 0.0270(18) Uani 0.75 1 d . U P A 1
C6A C 0.4239(12) 0.5352(9) 0.1460(12) 0.0361(19) Uani 0.75 1 d . U P A 1
H61A H 0.3052 0.4743 0.1203 0.054 Uiso 0.75 1 calc R U P A 1
H61B H 0.4666 0.5109 0.2227 0.054 Uiso 0.75 1 calc R U P A 1
H61C H 0.4748 0.5162 0.0871 0.054 Uiso 0.75 1 calc R U P A 1
C4B C 0.640(4) 0.833(3) 0.188(2) 0.055(5) Uani 0.25 1 d . U P A 2
H42A H 0.7211 0.7950 0.2102 0.066 Uiso 0.25 1 calc R U P A 2
H42B H 0.6580 0.8833 0.1166 0.066 Uiso 0.25 1 calc R U P A 2
C5B C 0.659(6) 0.938(6) 0.286(4) 0.0270(18) Uani 0.25 1 d . U P A 2
C6B C 0.465(4) 0.574(3) 0.165(4) 0.045(6) Uani 0.25 1 d . U P A 2
H62A H 0.5581 0.5773 0.1377 0.068 Uiso 0.25 1 calc R U P A 2
H62B H 0.3634 0.4970 0.1144 0.068 Uiso 0.25 1 calc R U P A 2
H62C H 0.4761 0.5533 0.2472 0.068 Uiso 0.25 1 calc R U P A 2
C7 C 0.3998(5) 0.7338(5) 0.0364(4) 0.0461(10) Uani 1 1 d . U . . .
H7A H 0.4544 0.7137 -0.0193 0.069 Uiso 1 1 calc R U . . .
H7B H 0.4220 0.8374 0.0404 0.069 Uiso 1 1 calc R U . . .
H7C H 0.2817 0.6706 0.0092 0.069 Uiso 1 1 calc R U . . .
C8A C 0.8118(9) 0.9674(7) 0.4111(7) 0.0315(16) Uani 0.75 1 d . U P A 1
H81A H 0.9090 1.0001 0.3800 0.047 Uiso 0.75 1 calc R U P A 1
H81B H 0.8023 0.8845 0.4557 0.047 Uiso 0.75 1 calc R U P A 1
H81C H 0.8217 1.0488 0.4636 0.047 Uiso 0.75 1 calc R U P A 1
C9A C 0.6689(8) 1.0563(7) 0.2459(6) 0.0332(14) Uani 0.75 1 d . U P A 1
H91A H 0.7723 1.1037 0.2229 0.050 Uiso 0.75 1 calc R U P A 1
H91B H 0.6627 1.1263 0.3010 0.050 Uiso 0.75 1 calc R U P A 1
H91C H 0.5775 1.0252 0.1751 0.050 Uiso 0.75 1 calc R U P A 1
C8B C 0.773(4) 0.918(3) 0.390(3) 0.055(6) Uani 0.25 1 d . U P A 2
H82A H 0.7132 0.8243 0.4192 0.082 Uiso 0.25 1 calc R U P A 2
H82B H 0.8133 0.9993 0.4539 0.082 Uiso 0.25 1 calc R U P A 2
H82C H 0.8650 0.9167 0.3651 0.082 Uiso 0.25 1 calc R U P A 2
C9B C 0.718(3) 1.092(3) 0.280(3) 0.054(5) Uani 0.25 1 d . U P A 2
H92A H 0.7945 1.1470 0.3556 0.081 Uiso 0.25 1 calc R U P A 2
H92B H 0.6259 1.1154 0.2637 0.081 Uiso 0.25 1 calc R U P A 2
H92C H 0.7742 1.1184 0.2161 0.081 Uiso 0.25 1 calc R U P A 2
C10 C 0.2185(4) 0.6551(4) 0.2475(3) 0.0300(8) Uani 1 1 d . U . . .
C11 C 0.1069(4) 0.7038(4) 0.1857(3) 0.0346(8) Uani 1 1 d . U . . .
C12 C -0.0580(5) 0.6217(4) 0.1825(4) 0.0392(9) Uani 1 1 d . U . . .
H12 H -0.1352 0.6512 0.1399 0.047 Uiso 1 1 calc R U . . .
C13 C -0.1112(5) 0.4989(4) 0.2399(4) 0.0408(9) Uani 1 1 d . U . . .
H13 H -0.2243 0.4437 0.2357 0.049 Uiso 1 1 calc R U . . .
C14 C -0.0010(5) 0.4561(4) 0.3033(4) 0.0409(9) Uani 1 1 d . U . . .
H14 H -0.0391 0.3723 0.3440 0.049 Uiso 1 1 calc R U . . .
C15 C 0.1656(4) 0.5324(4) 0.3095(3) 0.0351(8) Uani 1 1 d . U . . .
C16 C 0.1599(5) 0.8459(4) 0.1299(4) 0.0459(10) Uani 1 1 d . U . . .
H16 H 0.2785 0.8837 0.1329 0.055 Uiso 1 1 calc R U . B 1
C17 C 0.0676(6) 0.8192(6) 0.0002(5) 0.0617(13) Uani 1 1 d . U . . .
H17A H 0.0726 0.7372 -0.0410 0.092 Uiso 1 1 calc R U . . .
H17B H 0.1175 0.9083 -0.0369 0.092 Uiso 1 1 calc R U . . .
H17C H -0.0468 0.7950 -0.0051 0.092 Uiso 1 1 calc R U . . .
C18A C 0.1432(8) 0.9609(7) 0.2092(6) 0.0408(15) Uani 0.75 1 d . U P C 1
H18A H 0.1844 1.0559 0.1784 0.061 Uiso 0.75 1 calc R U P C 1
H18B H 0.2068 0.9722 0.2907 0.061 Uiso 0.75 1 calc R U P C 1
H18C H 0.0280 0.9266 0.2081 0.061 Uiso 0.75 1 calc R U P C 1
C18B C 0.101(3) 0.961(3) 0.150(2) 0.050(4) Uani 0.25 1 d . U P C 2
H18D H 0.1868 1.0592 0.1482 0.075 Uiso 0.25 1 calc R U P C 2
H18E H 0.0762 0.9558 0.2281 0.075 Uiso 0.25 1 calc R U P C 2
H18F H 0.0023 0.9403 0.0883 0.075 Uiso 0.25 1 calc R U P C 2
C19 C 0.2784(5) 0.4784(5) 0.3857(4) 0.0450(10) Uani 1 1 d . U . . .
H19 H 0.3940 0.5460 0.3858 0.054 Uiso 1 1 calc R U . D 1
C20 C 0.2389(6) 0.3215(5) 0.3395(4) 0.0550(12) Uani 1 1 d . U . . .
H20A H 0.2300 0.3138 0.2541 0.082 Uiso 1 1 calc R U . . .
H20B H 0.1351 0.2518 0.3546 0.082 Uiso 1 1 calc R U . . .
H20C H 0.3262 0.2984 0.3804 0.082 Uiso 1 1 calc R U . . .
C21A C 0.2640(8) 0.4719(6) 0.5137(5) 0.0358(13) Uani 0.75 1 d . U P E 1
H21A H 0.1511 0.4055 0.5145 0.054 Uiso 0.75 1 calc R U P E 1
H21B H 0.2942 0.5708 0.5507 0.054 Uiso 0.75 1 calc R U P E 1
H21C H 0.3374 0.4352 0.5580 0.054 Uiso 0.75 1 calc R U P E 1
C21B C 0.293(3) 0.547(2) 0.5183(18) 0.043(4) Uani 0.25 1 d . U P E 2
H22A H 0.3327 0.6539 0.5217 0.064 Uiso 0.25 1 calc R U P E 2
H22B H 0.3699 0.5263 0.5772 0.064 Uiso 0.25 1 calc R U P E 2
H22C H 0.1855 0.5022 0.5354 0.064 Uiso 0.25 1 calc R U P E 2

loop_
_atom_site_aniso_label
_atom_site_aniso_U_11
_atom_site_aniso_U_22
_atom_site_aniso_U_33
_atom_site_aniso_U_23
_atom_site_aniso_U_13
_atom_site_aniso_U_12
Si1A 0.0249(6) 0.0181(6) 0.0326(7) -0.0038(4) 0.0090(5) 0.0047(4)
Si1B 0.034(2) 0.041(2) 0.035(2) -0.0009(17) 0.0114(17) 0.0125(17)
C1 0.0237(18) 0.0340(19) 0.042(2) -0.0076(16) 0.0105(15) 0.0064(15)
N2 0.0235(15) 0.0297(15) 0.0325(16) -0.0049(12) 0.0104(12) 0.0064(12)
C3 0.0293(19) 0.035(2) 0.034(2) -0.0039(15) 0.0125(15) 0.0119(15)
C4A 0.031(2) 0.033(3) 0.027(3) 0.010(2) 0.015(2) 0.016(2)
C5A 0.0242(19) 0.029(5) 0.024(6) 0.007(3) 0.010(3) 0.007(3)
C6A 0.041(5) 0.024(4) 0.036(4) -0.013(3) 0.012(4) 0.008(3)
C4B 0.041(7) 0.054(9) 0.047(9) -0.009(8) 0.022(6) -0.004(8)
C5B 0.0242(19) 0.029(5) 0.024(6) 0.007(3) 0.010(3) 0.007(3)
C6B 0.057(15) 0.038(11) 0.041(13) -0.005(11) 0.026(12) 0.015(10)
C7 0.047(2) 0.061(3) 0.038(2) 0.0031(19) 0.0168(18) 0.028(2)
C8A 0.014(4) 0.030(3) 0.035(4) -0.008(3) 0.001(3) -0.001(3)
C9A 0.023(4) 0.025(3) 0.037(4) -0.005(2) 0.004(3) 0.000(3)
C8B 0.025(11) 0.077(16) 0.050(10) 0.004(11) 0.014(8) 0.010(12)
C9B 0.041(10) 0.043(8) 0.056(10) 0.003(7) 0.016(8) -0.003(7)
C10 0.0201(17) 0.0302(17) 0.0340(19) -0.0070(14) 0.0113(14) 0.0046(14)
C11 0.031(2) 0.0304(18) 0.041(2) -0.0052(15) 0.0137(16) 0.0102(15)
C12 0.029(2) 0.044(2) 0.043(2) -0.0043(17) 0.0090(16) 0.0155(17)
C13 0.0221(19) 0.046(2) 0.041(2) -0.0062(17) 0.0095(16) 0.0034(16)
C14 0.031(2) 0.041(2) 0.042(2) 0.0029(17) 0.0142(17) 0.0070(16)
C15 0.0302(19) 0.0367(19) 0.0304(19) -0.0033(15) 0.0103(15) 0.0071(15)
C16 0.034(2) 0.040(2) 0.069(3) 0.012(2) 0.0204(19) 0.0181(17)
C17 0.048(3) 0.065(3) 0.083(4) 0.030(3) 0.025(2) 0.030(2)
C18A 0.032(4) 0.037(3) 0.057(4) 0.006(3) 0.006(3) 0.021(3)
C18B 0.042(11) 0.054(9) 0.059(11) 0.021(9) 0.012(9) 0.025(8)
C19 0.033(2) 0.057(3) 0.044(2) 0.0106(19) 0.0127(17) 0.0166(19)
C20 0.055(3) 0.048(2) 0.065(3) 0.020(2) 0.020(2) 0.023(2)
C21A 0.037(3) 0.024(3) 0.042(3) 0.006(3) 0.011(2) 0.009(3)
C21B 0.035(9) 0.048(10) 0.044(7) 0.024(8) 0.017(7) 0.013(9)

_geom_special_details            
;
All esds (except the esd in the dihedral angle between two l.s. planes)
are estimated using the full covariance matrix. The cell esds are taken
into account individually in the estimation of esds in distances, angles
and torsion angles; correlations between esds in cell parameters are only
used when they are defined by crystal symmetry. An approximate (isotropic)
treatment of cell esds is used for estimating esds involving l.s. planes.
;

loop_
_geom_bond_atom_site_label_1
_geom_bond_atom_site_label_2
_geom_bond_distance
_geom_bond_site_symmetry_2
_geom_bond_publ_flag
Si1A C1 1.887(4) . ?
Si1A Si1A 2.254(2) 2_676 ?
Si1B C1 1.978(6) . ?
Si1B Si1B 2.232(9) 2_676 ?
C1 N2 1.342(5) . ?
C1 C5A 1.502(15) . ?
C1 C5B 1.64(5) . ?
N2 C10 1.453(4) . ?
N2 C3 1.504(4) . ?
C3 C6B 1.31(4) . ?
C3 C7 1.517(6) . ?
C3 C4A 1.534(8) . ?
C3 C4B 1.56(3) . ?
C3 C6A 1.568(10) . ?
C4A C5A 1.546(18) . ?
C5A C8A 1.532(15) . ?
C5A C9A 1.567(12) . ?
C4B C5B 1.48(6) . ?
C5B C9B 1.42(5) . ?
C5B C8B 1.51(5) . ?
C10 C15 1.406(5) . ?
C10 C11 1.416(5) . ?
C11 C12 1.395(5) . ?
C11 C16 1.520(5) . ?
C12 C13 1.375(6) . ?
C13 C14 1.372(6) . ?
C14 C15 1.395(5) . ?
C15 C19 1.527(6) . ?
C16 C17 1.521(7) . ?
C16 C18B 1.53(2) . ?
C16 C18A 1.561(8) . ?
C19 C21A 1.527(7) . ?
C19 C20 1.530(6) . ?
C19 C21B 1.64(2) . ?

loop_
_geom_angle_atom_site_label_1
_geom_angle_atom_site_label_2
_geom_angle_atom_site_label_3
_geom_angle
_geom_angle_site_symmetry_1
_geom_angle_site_symmetry_3
_geom_angle_publ_flag
C1 Si1A Si1A 103.67(14) . 2_676 ?
C1 Si1B Si1B 98.9(3) . 2_676 ?
N2 C1 C5A 109.0(7) . . ?
N2 C1 C5B 105.9(19) . . ?
N2 C1 Si1A 122.6(3) . . ?
C5A C1 Si1A 126.3(6) . . ?
N2 C1 Si1B 119.7(3) . . ?
C5B C1 Si1B 118(2) . . ?
C1 N2 C10 121.9(3) . . ?
C1 N2 C3 115.5(3) . . ?
C10 N2 C3 122.6(3) . . ?
C6B C3 N2 112.8(19) . . ?
C6B C3 C7 116.9(18) . . ?
N2 C3 C7 112.2(3) . . ?
N2 C3 C4A 99.8(4) . . ?
C7 C3 C4A 116.5(4) . . ?
C6B C3 C4B 112(2) . . ?
N2 C3 C4B 102.9(12) . . ?
C7 C3 C4B 98.2(11) . . ?
N2 C3 C6A 111.5(6) . . ?
C7 C3 C6A 106.9(5) . . ?
C4A C3 C6A 110.0(5) . . ?
C3 C4A C5A 107.5(7) . . ?
C1 C5A C8A 118.4(8) . . ?
C1 C5A C4A 102.4(9) . . ?
C8A C5A C4A 111.2(10) . . ?
C1 C5A C9A 105.4(9) . . ?
C8A C5A C9A 108.6(10) . . ?
C4A C5A C9A 110.5(7) . . ?
C5B C4B C3 109(3) . . ?
C9B C5B C4B 123(3) . . ?
C9B C5B C8B 108(4) . . ?
C4B C5B C8B 104(4) . . ?
C9B C5B C1 119(4) . . ?
C4B C5B C1 104(3) . . ?
C8B C5B C1 95(2) . . ?
C15 C10 C11 120.8(3) . . ?
C15 C10 N2 120.3(3) . . ?
C11 C10 N2 118.9(3) . . ?
C12 C11 C10 118.1(3) . . ?
C12 C11 C16 118.7(4) . . ?
C10 C11 C16 123.1(3) . . ?
C13 C12 C11 121.3(4) . . ?
C14 C13 C12 120.0(4) . . ?
C13 C14 C15 121.7(4) . . ?
C14 C15 C10 118.0(4) . . ?
C14 C15 C19 117.5(3) . . ?
C10 C15 C19 124.5(3) . . ?
C11 C16 C17 111.5(4) . . ?
C11 C16 C18B 122.7(9) . . ?
C17 C16 C18B 88.1(9) . . ?
C11 C16 C18A 107.8(4) . . ?
C17 C16 C18A 114.6(4) . . ?
C15 C19 C21A 113.0(4) . . ?
C15 C19 C20 112.1(3) . . ?
C21A C19 C20 105.0(4) . . ?
C15 C19 C21B 100.6(8) . . ?
C20 C19 C21B 129.6(8) . . ?

_refine_diff_density_max         0.452
_refine_diff_density_min         -0.276
_refine_diff_density_rms         0.067


####################################################################### 
# 
# This file contains crystal structure data downloaded from the 
# Cambridge Structural Database (CSD) hosted by the Cambridge 
# Crystallographic Data Centre (CCDC).
# 
# Full information about CCDC data access policies and citation 
# guidelines are available at http://www.ccdc.cam.ac.uk/access/V1 
# 
# Audit and citation data items may have been added by the CCDC. 
# Please retain this information to preserve the provenance of 
# this file and to allow appropriate attribution of the data. 
# 
#######################################################################

data_km130
_database_code_depnum_ccdc_archive 'CCDC 927696'
_audit_update_record             
;
2013-03-05 deposited with the CCDC.
2015-06-18 downloaded from the CCDC.
;

_audit_creation_date             '11-Jan-01 T18:16:04-00:00'
_audit_creation_method           'XD routine XDCIF'
_audit_conform_dict_name         cif_core.dic
_audit_conform_dict_version      2.3
_audit_conform_dict_location     ftp://ftp.iucr.org/pub/cif_core.dic

#----------------------------------------------------------------------------#
# CHEMICAL INFORMATION #
#----------------------------------------------------------------------------#

_chemical_name_systematic        
;
?
;
_chemical_name_common            ?
_chemical_melting_point          ?
_chemical_formula_moiety         'C20 H31 N O'
_chemical_formula_sum            'C20 H31 N O'
_chemical_formula_weight         301.46

loop_
_atom_type_symbol
_atom_type_description
_atom_type_scat_dispersion_real
_atom_type_scat_dispersion_imag
_atom_type_scat_source
C C 0.0181 0.0091 'Invariom modelling (Acta Cryst. A61, 314--320)'
H H 0.0000 0.0000 'Invariom modelling (Acta Cryst. A61, 314--320)'
N N 0.0311 0.0180 'Invariom modelling (Acta Cryst. A61, 314--320)'
O O 0.0492 0.0322 'Invariom modelling (Acta Cryst. A61, 314--320)'

#----------------------------------------------------------------------------#
# UNIT CELL INFORMATION #
#----------------------------------------------------------------------------#
loop_
_symmetry_equiv_pos_as_xyz
'x, y, z'
'-x+1/2, y+1/2, -z+1/2'
'-x, -y, -z'
'x-1/2, -y-1/2, z-1/2'


_cell_length_a                   9.269(7)
_cell_length_b                   17.342(10)
_cell_length_c                   11.775(11)
_cell_angle_alpha                90
_cell_angle_beta                 96.71(4)
_cell_angle_gamma                90
_cell_volume                     1880(2)
_cell_formula_units_Z            4
_cell_measurement_temperature    100(2)
_cell_measurement_reflns_used    8877
_cell_measurement_theta_max      69.50
_cell_measurement_theta_min      4.611

_space_group_crystal_system      monoclinic
_space_group_IT_number           14
_space_group_name_H-M_alt        'P 21/n'
_space_group_name_Hall           '-P 2yn'

#----------------------------------------------------------------------------#
# CRYSTAL INFORMATION #
#----------------------------------------------------------------------------#

_exptl_crystal_size_max          0.16
_exptl_crystal_size_mid          0.14
_exptl_crystal_size_min          0.10
_exptl_crystal_description       rectangle
_exptl_crystal_colour            colorless
_exptl_crystal_density_diffrn    1.065
_exptl_crystal_F_000             664.0

#----------------------------------------------------------------------------#
# ABSORPTION CORRECTION #
#----------------------------------------------------------------------------#
_exptl_absorpt_coefficient_mu    0.488
_exptl_absorpt_correction_type   empirical
_exptl_absorpt_correction_T_min  0.7040
_exptl_absorpt_correction_T_max  0.7533
_exptl_absorpt_process_details   
;
SADABS version 2012/1, multi-scan. (G. M. Sheldrick, 2012)
;

#----------------------------------------------------------------------------#
# DATA COLLECTION #
#----------------------------------------------------------------------------#

_diffrn_measurement_method       '\w and \f scans'
_diffrn_measurement_device_type  'Bruker SMART 6000 Diffractometer'
_diffrn_radiation_wavelength     1.54188
_diffrn_ambient_temperature      100
_diffrn_reflns_number            30611
_diffrn_reflns_av_unetI/netI     0.0170
_diffrn_reflns_av_R_equivalents  0.0353
_diffrn_reflns_limit_h_min       -11
_diffrn_reflns_limit_h_max       11
_diffrn_reflns_limit_k_min       -20
_diffrn_reflns_limit_k_max       20
_diffrn_reflns_limit_l_min       -13
_diffrn_reflns_limit_l_max       13
_diffrn_reflns_theta_min         4.560
_diffrn_reflns_theta_max         68.570
_diffrn_reflns_theta_full        67.679
_diffrn_measured_fraction_theta_max 0.981
_diffrn_measured_fraction_theta_full 0.984
_diffrn_reflns_Laue_measured_fraction_max 0.981
_diffrn_reflns_Laue_measured_fraction_full 0.984
_diffrn_orient_matrix_UB_11      9.4941735e-02
_diffrn_orient_matrix_UB_12      -2.6820695e-02
_diffrn_orient_matrix_UB_13      2.6022954e-02
_diffrn_orient_matrix_UB_21      -4.7322001e-02
_diffrn_orient_matrix_UB_22      -5.1585585e-02
_diffrn_orient_matrix_UB_23      -1.9290712e-02
_diffrn_orient_matrix_UB_31      2.8404878e-02
_diffrn_orient_matrix_UB_32      3.7060606e-03
_diffrn_orient_matrix_UB_33      -8.0184594e-02


#----------------------------------------------------------------------------#
# COMPUTER PROGRAMS USED #
#----------------------------------------------------------------------------#
_computing_structure_refinement  'XDLSM, Volkov et al, (2006)'
_computing_publication_material  'enCIFer 1.4, CCDC, 2011'
_computing_data_collection       'APEX2 v2009.11-0'
_computing_cell_refinement       'SAINT V8.27B (Bruker AXS, 2012)'
_computing_data_reduction        'SAINT V8.27B (Bruker AXS, 2012)'
_computing_structure_solution    'SHELXS-97 (Sheldrick, 2008)'

#----------------------------------------------------------------------------#
# REFINEMENT INFORMATION #
#----------------------------------------------------------------------------#
_reflns_threshold_expression     F>3(\s)F
_reflns_number_total             3254
_reflns_number_gt                2984
_refine_ls_hydrogen_treatment    refU
_refine_special_details          
;
An invariom refinement was carried out.
Hydrogen atom positions were calculated with shelxl and
their bond distances elongated to idealized values from
geometry optimizations of suitable model compound from
the invariom database.
;
_refine_ls_structure_factor_coef F
_refine_ls_matrix_type           full
_refine_ls_weighting_scheme      calc
_refine_ls_weighting_details     
;
calc w1 = 1/[s^2^(Fo)]
;
_refine_ls_extinction_method     none
_refine_ls_number_reflns         2984
_refine_ls_number_parameters     230
_refine_ls_number_restraints     0
_refine_ls_R_factor_all          0.027
_refine_ls_R_factor_gt           0.024
_refine_ls_wR_factor_ref         0.021
_refine_ls_goodness_of_fit_ref   2.192
_refine_ls_shift/su_max          0
_refine_diff_density_max         0.198
_refine_diff_density_min         -0.127
_refine_diff_density_rms         0.024

#----------------------------------------------------------------------------#
# ATOMIC TYPES, COORDINATES AND THERMAL PARAMETERS #
#----------------------------------------------------------------------------#


loop_
_atom_site_label
_atom_site_type_symbol
_atom_site_fract_x
_atom_site_fract_y
_atom_site_fract_z
_atom_site_U_iso_or_equiv
_atom_site_adp_type
_atom_site_occupancy
_atom_site_symmetry_multiplicity
O(1) O 0.36431(7) 0.78414(3) 0.28542(5) 0.027 Uani 1 4
N(2) N 0.45241(7) 0.68121(4) 0.39929(5) 0.015 Uani 1 4
C(1) C 0.44617(9) 0.75726(5) 0.36647(7) 0.018 Uani 1 4
C(3) C 0.55338(9) 0.66521(5) 0.50684(6) 0.016 Uani 1 4
C(4) C 0.64253(9) 0.74155(5) 0.51963(7) 0.019 Uani 1 4
C(5) C 0.55066(9) 0.80474(5) 0.45152(7) 0.017 Uani 1 4
C(6) C 0.64403(10) 0.85881(5) 0.38594(8) 0.028 Uani 1 4
C(7) C 0.45979(10) 0.85309(5) 0.52874(7) 0.025 Uani 1 4
C(8) C 0.46769(9) 0.64905(5) 0.61018(7) 0.02 Uani 1 4
C(9) C 0.65355(9) 0.59555(5) 0.49376(7) 0.023 Uani 1 4
C(10) C 0.36644(9) 0.62165(4) 0.33740(6) 0.014 Uani 1 4
C(11) C 0.42777(9) 0.57936(5) 0.25055(6) 0.016 Uani 1 4
C(12) C 0.34851(10) 0.51656(5) 0.19864(7) 0.021 Uani 1 4
C(13) C 0.21120(10) 0.49688(5) 0.22951(7) 0.022 Uani 1 4
C(14) C 0.14782(9) 0.54273(5) 0.30877(7) 0.019 Uani 1 4
C(15) C 0.22265(9) 0.60603(5) 0.36319(6) 0.015 Uani 1 4
C(16) C 0.57000(9) 0.60374(5) 0.20560(7) 0.019 Uani 1 4
C(17) C 0.67481(10) 0.53559(5) 0.19298(8) 0.028 Uani 1 4
C(18) C 0.53421(10) 0.64622(6) 0.08972(7) 0.028 Uani 1 4
C(19) C 0.14192(9) 0.65882(5) 0.43945(7) 0.017 Uani 1 4
C(20) C 0.02503(9) 0.70483(5) 0.36205(7) 0.023 Uani 1 4
C(21) C 0.07269(10) 0.61488(5) 0.53426(7) 0.025 Uani 1 4
H(4A) H 0.66414 0.75782 0.60975 0.038(3) Uiso 1 4
H(4B) H 0.74644 0.73420 0.48547 0.038(3) Uiso 1 4
H(6A) H 0.70688 0.82460 0.33141 0.053(3) Uiso 1 4
H(6B) H 0.71782 0.89167 0.44677 0.058(4) Uiso 1 4
H(6C) H 0.57337 0.89841 0.33319 0.049(3) Uiso 1 4
H(7A) H 0.38793 0.89186 0.47550 0.045(3) Uiso 1 4
H(7B) H 0.53266 0.88683 0.58907 0.058(4) Uiso 1 4
H(7C) H 0.39499 0.81458 0.57575 0.054(3) Uiso 1 4
H(8A) H 0.39882 0.69848 0.62361 0.039(3) Uiso 1 4
H(8B) H 0.54368 0.63932 0.68686 0.044(3) Uiso 1 4
H(8C) H 0.40011 0.59794 0.59243 0.040(3) Uiso 1 4
H(9A) H 0.58760 0.54382 0.47637 0.051(3) Uiso 1 4
H(9B) H 0.72673 0.58752 0.57246 0.040(3) Uiso 1 4
H(9C) H 0.71706 0.60600 0.42287 0.044(3) Uiso 1 4
H(12) H 0.39408 0.48301 0.13401 0.037(3) Uiso 1 4
H(13) H 0.15456 0.44665 0.19243 0.043(3) Uiso 1 4
H(14) H 0.03942 0.52921 0.32829 0.036(3) Uiso 1 4
H(16) H 0.62526 0.64463 0.26672 0.032(3) Uiso 1 4
H(17A) H 0.62610 0.49626 0.12697 0.054(3) Uiso 1 4
H(17B) H 0.69495 0.50490 0.27420 0.055(3) Uiso 1 4
H(17C) H 0.77729 0.55758 0.16887 0.049(3) Uiso 1 4
H(18A) H 0.63452 0.66747 0.06069 0.053(3) Uiso 1 4
H(18B) H 0.46194 0.69469 0.10049 0.049(3) Uiso 1 4
H(18C) H 0.48105 0.60633 0.02642 0.050(3) Uiso 1 4
H(19) H 0.22032 0.70010 0.48100 0.030(3) Uiso 1 4
H(20A) H 0.07685 0.73665 0.29788 0.048(3) Uiso 1 4
H(20B) H -0.02899 0.74522 0.41425 0.044(3) Uiso 1 4
H(20C) H -0.05491 0.66494 0.31956 0.042(3) Uiso 1 4
H(21A) H -0.00954 0.57497 0.49503 0.047(3) Uiso 1 4
H(21B) H 0.02224 0.65605 0.58756 0.049(3) Uiso 1 4
H(21C) H 0.15680 0.58269 0.58694 0.050(3) Uiso 1 4

loop_
_atom_site_aniso_label
_atom_site_aniso_U_11
_atom_site_aniso_U_22
_atom_site_aniso_U_33
_atom_site_aniso_U_23
_atom_site_aniso_U_13
_atom_site_aniso_U_12
O(1) 0.0311(4) 0.0226(3) 0.0250(3) 0.0056(3) -0.0124(3) -0.0030(3)
N(2) 0.0128(4) 0.0153(4) 0.0150(3) 0.0008(3) -0.0008(3) -0.0007(3)
C(1) 0.0187(5) 0.0162(4) 0.0183(4) 0.0010(3) -0.0056(3) -0.0011(3)
C(3) 0.0128(4) 0.0183(4) 0.0166(4) 0.0019(3) -0.0020(3) -0.0008(3)
C(4) 0.0141(4) 0.0207(5) 0.0198(4) 0.0028(3) -0.0032(3) -0.0031(3)
C(5) 0.0159(5) 0.0172(4) 0.0178(4) 0.0014(3) -0.0020(3) -0.0032(3)
C(6) 0.0228(5) 0.0275(5) 0.0331(5) 0.0114(4) 0.0008(4) -0.0060(4)
C(7) 0.0297(5) 0.0230(5) 0.0222(5) -0.0016(4) 0.0002(4) 0.0026(4)
C(8) 0.0199(5) 0.0229(5) 0.0165(4) 0.0039(3) -0.0010(3) -0.0023(4)
C(9) 0.0189(5) 0.0234(5) 0.0252(5) 0.0042(4) -0.0023(4) 0.0048(4)
C(10) 0.0124(4) 0.0149(4) 0.0145(4) -0.0009(3) 0.0005(3) -0.0009(3)
C(11) 0.0163(5) 0.0164(4) 0.0165(4) -0.0008(3) 0.0012(3) 0.0010(3)
C(12) 0.0224(5) 0.0201(5) 0.0196(4) -0.0055(3) 0.0016(4) -0.0007(4)
C(13) 0.0218(5) 0.0200(5) 0.0220(4) -0.0039(3) -0.0013(4) -0.0052(4)
C(14) 0.0144(4) 0.0208(5) 0.0201(4) -0.0012(3) -0.0010(3) -0.0045(4)
C(15) 0.0131(4) 0.0166(4) 0.0151(4) 0.0008(3) -0.0005(3) -0.0014(3)
C(16) 0.0174(5) 0.0208(4) 0.0192(4) 0.0010(3) 0.0043(3) 0.0023(4)
C(17) 0.0231(5) 0.0278(5) 0.0336(5) 0.0012(4) 0.0089(4) 0.0071(4)
C(18) 0.0226(5) 0.0366(6) 0.0251(5) 0.0088(4) 0.0061(4) 0.0038(4)
C(19) 0.0128(4) 0.0230(5) 0.0160(4) -0.0006(3) 0.0007(3) -0.0003(3)
C(20) 0.0187(5) 0.0286(5) 0.0205(4) -0.0005(4) 0.0013(3) 0.0060(4)
C(21) 0.0191(5) 0.0352(5) 0.0207(5) 0.0041(4) 0.0042(4) -0.0001(4)


#----------------------------------------------------------------------------#
# MULTIPOLE PARAMETERS #
#----------------------------------------------------------------------------#

loop_
_atom_local_axes_atom0
_atom_local_axes_ax1
_atom_local_axes_atom1
_atom_local_axes_atom2
_atom_local_axes_ax2
C(1) Z O(1) N(2) X
C(1) X N(2) C(10) Y
O(1) X C(1) C(5) Y
N(2) Z C(3) C(9) X
DUM1 Z C(4) C(5) Y
C(6) Z C(5) C(1) X
C(5) Z C(6) H(6A) X
C(5) Z C(7) H(7C) X
C(3) Z C(8) H(8C) X
C(3) Z C(9) H(9A) X
N(2) Z C(10) C(15) X
C(12) X C(11) C(10) Y
C(13) X C(12) C(11) Y
DUM2 Z C(13) C(14) X
C(13) X C(14) C(15) Y
C(14) X C(15) C(10) Y
C(11) X C(16) H(16) Y
C(16) Z C(17) H(17B) X
C(16) Z C(18) H(18A) X
C(15) X C(19) H(19) Y
C(19) Z C(20) H(20C) X
C(19) Z C(21) H(21B) X
C(4) Z H(4A) C(5) Y
C(4) Z H(4B) C(5) Y
C(6) Z H(6A) C(5) Y
C(6) Z H(6B) C(5) Y
C(6) Z H(6C) C(5) Y
C(7) Z H(7A) C(5) Y
C(7) Z H(7B) C(5) Y
C(7) Z H(7C) C(5) Y
C(8) Z H(8A) C(3) Y
C(8) Z H(8B) C(3) Y
C(8) Z H(8C) C(3) Y
C(9) Z H(9A) C(3) Y
C(9) Z H(9B) C(3) Y
C(9) Z H(9C) C(3) Y
C(12) Z H(12) C(13) Y
C(13) Z H(13) C(14) Y
C(14) Z H(14) C(13) Y
C(16) Z H(16) C(11) Y
C(17) Z H(17A) C(16) Y
C(17) Z H(17B) C(16) Y
C(17) Z H(17C) C(16) Y
C(18) Z H(18A) C(16) Y
C(18) Z H(18B) C(16) Y
C(18) Z H(18C) C(16) Y
C(19) Z H(19) C(15) Y
C(20) Z H(20A) C(19) Y
C(20) Z H(20B) C(19) Y
C(20) Z H(20C) C(19) Y
C(21) Z H(21A) C(19) Y
C(21) Z H(21B) C(19) Y
C(21) Z H(21C) C(19) Y


#----------------------------------------------------------------------------#
# MOLECULAR GEOMETRY #
#----------------------------------------------------------------------------#

loop_
_geom_bond_atom_site_label_1
_geom_bond_atom_site_label_2
_geom_bond_distance
_geom_bond_site_symmetry_1
_geom_bond_site_symmetry_2
_geom_bond_publ_flag
O(1) C(1) 1.2386(10) 1_555 1_555 yes
N(2) C(1) 1.3736(10) 1_555 1_555 yes
N(2) C(10) 1.4482(10) 1_555 1_555 yes
C(4) H(4A) 1.0937 1_555 1_555 yes
C(4) H(4B) 1.0937 1_555 1_555 yes
C(6) H(6A) 1.0914 1_555 1_555 yes
C(6) H(6B) 1.0914 1_555 1_555 yes
C(6) H(6C) 1.0914 1_555 1_555 yes
C(7) H(7A) 1.0914 1_555 1_555 yes
C(7) H(7B) 1.0914 1_555 1_555 yes
C(7) H(7C) 1.0914 1_555 1_555 yes
C(8) H(8A) 1.0914 1_555 1_555 yes
C(8) H(8B) 1.0914 1_555 1_555 yes
C(8) H(8C) 1.0914 1_555 1_555 yes
C(9) H(9A) 1.0914 1_555 1_555 yes
C(9) H(9B) 1.0914 1_555 1_555 yes
C(9) H(9C) 1.0914 1_555 1_555 yes
C(10) C(11) 1.4292(11) 1_555 1_555 yes
C(10) C(15) 1.4270(11) 1_555 1_555 yes
C(11) C(12) 1.4123(11) 1_555 1_555 yes
C(11) C(16) 1.5363(12) 1_555 1_555 yes
C(12) C(13) 1.4059(12) 1_555 1_555 yes
C(12) H(12) 1.0823 1_555 1_555 yes
C(13) C(14) 1.4058(12) 1_555 1_555 yes
C(13) H(13) 1.0822 1_555 1_555 yes
C(14) C(15) 1.4118(11) 1_555 1_555 yes
C(14) H(14) 1.0822 1_555 1_555 yes
C(15) C(19) 1.5367(11) 1_555 1_555 yes
C(16) H(16) 1.0939 1_555 1_555 yes
C(17) H(17A) 1.0914 1_555 1_555 yes
C(17) H(17B) 1.0914 1_555 1_555 yes
C(17) H(17C) 1.0914 1_555 1_555 yes
C(18) H(18A) 1.0914 1_555 1_555 yes
C(18) H(18B) 1.0914 1_555 1_555 yes
C(18) H(18C) 1.0914 1_555 1_555 yes
C(19) H(19) 1.0939 1_555 1_555 yes
C(20) H(20A) 1.0914 1_555 1_555 yes
C(20) H(20B) 1.0914 1_555 1_555 yes
C(20) H(20C) 1.0914 1_555 1_555 yes
C(21) H(21A) 1.0914 1_555 1_555 yes
C(21) H(21B) 1.0914 1_555 1_555 yes
C(21) H(21C) 1.0914 1_555 1_555 yes

loop_
_geom_angle_atom_site_label_1
_geom_angle_atom_site_label_2
_geom_angle_atom_site_label_3
_geom_angle
_geom_angle_site_symmetry_1
_geom_angle_site_symmetry_2
_geom_angle_site_symmetry_3
_geom_angle_publ_flag
C(1) N(2) C(10) 122.73(6) 1_555 1_555 1_555 yes
O(1) C(1) N(2) 125.44(7) 1_555 1_555 1_555 yes
N(2) C(10) C(11) 118.98(7) 1_555 1_555 1_555 yes
N(2) C(10) C(15) 120.07(7) 1_555 1_555 1_555 yes
C(11) C(10) C(15) 120.95(7) 1_555 1_555 1_555 yes
C(10) C(11) C(12) 118.37(8) 1_555 1_555 1_555 yes
C(10) C(11) C(16) 122.30(7) 1_555 1_555 1_555 yes
C(12) C(11) C(16) 119.15(7) 1_555 1_555 1_555 yes
C(11) C(12) C(13) 121.08(8) 1_555 1_555 1_555 yes
C(12) C(13) C(14) 119.70(8) 1_555 1_555 1_555 yes
C(13) C(14) C(15) 121.33(8) 1_555 1_555 1_555 yes
C(10) C(15) C(14) 118.20(7) 1_555 1_555 1_555 yes
C(10) C(15) C(19) 122.81(7) 1_555 1_555 1_555 yes
C(14) C(15) C(19) 118.79(7) 1_555 1_555 1_555 yes


####################################################################### 
# 
# This file contains crystal structure data downloaded from the 
# Cambridge Structural Database (CSD) hosted by the Cambridge 
# Crystallographic Data Centre (CCDC).
# 
# Full information about CCDC data access policies and citation 
# guidelines are available at http://www.ccdc.cam.ac.uk/access/V1 
# 
# Audit and citation data items may have been added by the CCDC. 
# Please retain this information to preserve the provenance of 
# this file and to allow appropriate attribution of the data. 
# 
#######################################################################

data_km102
_database_code_depnum_ccdc_archive 'CCDC 948799'
_audit_update_record             
;
2013-07-04 deposited with the CCDC.
2015-06-18 downloaded from the CCDC.
;

_audit_creation_method           SHELXL-2012

#----------------------------------------------------------------------------#
#                   CHEMICAL INFORMATION                                     #
#----------------------------------------------------------------------------#
_chemical_name_systematic        
;
 ?
;
_chemical_name_common            ?
_chemical_melting_point          ?
_chemical_formula_moiety         ?
_chemical_formula_sum            'C92 H140 N4 Si4'
_chemical_formula_weight         1414.43

loop_
_atom_type_symbol
_atom_type_description
_atom_type_scat_dispersion_real
_atom_type_scat_dispersion_imag
_atom_type_scat_source
C C 0.0024 0.0013 'International Tables Vol C Tables 4.2.6.8 and 6.1.1.4'
H H 0.0000 0.0000 'International Tables Vol C Tables 4.2.6.8 and 6.1.1.4'
N N 0.0049 0.0027 'International Tables Vol C Tables 4.2.6.8 and 6.1.1.4'
Si Si 0.0686 0.0572 'International Tables Vol C Tables 4.2.6.8 and 6.1.1.4'

_space_group_crystal_system      triclinic
_space_group_IT_number           2
_space_group_name_H-M_alt        'P -1'
_space_group_name_Hall           '-P 1'

_shelx_space_group_comment       
;
The symmetry employed for this shelxl refinement is uniquely defined
by the following loop, which should always be used as a source of
symmetry information in preference to the above space-group names.
They are only intended as comments.
;

loop_
_space_group_symop_operation_xyz
'x, y, z'
'-x, -y, -z'

#----------------------------------------------------------------------------#
#                   UNIT CELL INFORMATION                                    #
#----------------------------------------------------------------------------#
_cell_length_a                   12.80(3)
_cell_length_b                   13.86(4)
_cell_length_c                   14.36(2)
_cell_angle_alpha                66.45(7)
_cell_angle_beta                 79.90(4)
_cell_angle_gamma                67.84(9)
_cell_volume                     2162(8)
_cell_formula_units_Z            2
_cell_measurement_temperature    100(2)
_cell_measurement_reflns_used    3093
_cell_measurement_theta_min      2.0
_cell_measurement_theta_max      22.6

#----------------------------------------------------------------------------#
#                   COMPUTER PROGRAMS USED                                   #
#----------------------------------------------------------------------------#
_computing_data_collection       'XDS (Kabsch, 2010)'
_computing_cell_refinement       'XDS (Kabsch, 2010)'
_computing_structure_solution    'SHELXS-97 (Sheldrick, 2008)'
_computing_publication_material  'enCIFer 1.4, CCDC, 2011'
_computing_structure_refinement  'SHELXL-2012 (Sheldrick, 2012)'
_computing_molecular_graphics    ?

#----------------------------------------------------------------------------#
#                   CRYSTAL INFORMATION                                      #
#----------------------------------------------------------------------------#
_exptl_crystal_description       needle
_exptl_crystal_colour            red
_exptl_crystal_density_meas      ?
_exptl_crystal_density_method    'not measured'
_exptl_crystal_density_diffrn    1.086
_exptl_crystal_F_000             776
_exptl_transmission_factor_min   ?
_exptl_transmission_factor_max   ?
_exptl_crystal_size_max          0.039
_exptl_crystal_size_mid          0.014
_exptl_crystal_size_min          0.012

#----------------------------------------------------------------------------#
#                   ABSORPTION CORRECTION                                    #
#----------------------------------------------------------------------------#
_exptl_absorpt_coefficient_mu    0.088
_exptl_absorpt_correction_type   empirical
_exptl_absorpt_correction_T_min  0.2980
_exptl_absorpt_correction_T_max  0.4268
_exptl_absorpt_process_details   
;
SADABS version 2012/1, multi-scan. (G. M. Sheldrick, 2008)
;


_exptl_special_details           
;
Synchrotron radiation was used. Phi-scans only.
19.5 keV, SLS-beamline X10SA. Nitrogen-gas stream 
cooling.
;

_diffrn_ambient_temperature      100(2)
_diffrn_radiation_wavelength     0.6358
_diffrn_radiation_type           'monochromated X-rays beamline X10SA@SLS'
_diffrn_source                   synchrotron
_diffrn_measurement_method       '\f scans'
_diffrn_measurement_device_type  'Microdiffractometer at the SLS'
_diffrn_detector_area_resol_mean ?
_diffrn_reflns_number            24747
_diffrn_reflns_av_unetI/netI     0.0730
_diffrn_reflns_av_R_equivalents  0.0802
_diffrn_reflns_limit_h_min       -15
_diffrn_reflns_limit_h_max       15
_diffrn_reflns_limit_k_min       -16
_diffrn_reflns_limit_k_max       16
_diffrn_reflns_limit_l_min       -17
_diffrn_reflns_limit_l_max       17
_diffrn_reflns_theta_min         1.384
_diffrn_reflns_theta_max         22.720
_diffrn_reflns_theta_full        22.425
_diffrn_measured_fraction_theta_max 0.897
_diffrn_measured_fraction_theta_full 0.917
_diffrn_reflns_Laue_measured_fraction_max 0.897
_diffrn_reflns_Laue_measured_fraction_full 0.917
_diffrn_reflns_point_group_measured_fraction_max 0.897
_diffrn_reflns_point_group_measured_fraction_full 0.917
_reflns_number_total             7289
_reflns_number_gt                5848
_reflns_threshold_expression     'I > 2\s(I)'

_reflns_special_details          
;
 Reflections were merged by SHELXL according to the crystal
 class for the calculation of statistics and refinement.
;

_refine_special_details          
;
 ?
;
_refine_ls_structure_factor_coef Fsqd
_refine_ls_matrix_type           full
_refine_ls_weighting_scheme      calc
_refine_ls_weighting_details     
;
 w=1/[\s^2^(Fo^2^)+(0.0773P)^2^+1.6102P]
 where P=(Fo^2^+2Fc^2^)/3
;
_atom_sites_solution_primary     direct
_atom_sites_solution_secondary   difmap
_atom_sites_solution_hydrogens   geom
_refine_ls_hydrogen_treatment    constr
_refine_ls_extinction_method     none
_refine_ls_extinction_coef       .
_refine_ls_number_reflns         7289
_refine_ls_number_parameters     635
_refine_ls_number_restraints     238
_refine_ls_R_factor_all          0.0843
_refine_ls_R_factor_gt           0.0692
_refine_ls_wR_factor_ref         0.1930
_refine_ls_wR_factor_gt          0.1814
_refine_ls_goodness_of_fit_ref   1.031
_refine_ls_restrained_S_all      1.023
_refine_ls_shift/su_max          0.000
_refine_ls_shift/su_mean         0.000

loop_
_atom_site_label
_atom_site_type_symbol
_atom_site_fract_x
_atom_site_fract_y
_atom_site_fract_z
_atom_site_U_iso_or_equiv
_atom_site_adp_type
_atom_site_occupancy
_atom_site_site_symmetry_order
_atom_site_calc_flag
_atom_site_refinement_flags_posn
_atom_site_refinement_flags_adp
_atom_site_refinement_flags_occupancy
_atom_site_disorder_assembly
_atom_site_disorder_group
Si1A Si 0.21533(7) 0.29355(8) 0.32302(7) 0.0389(3) Uani 0.806(2) 1 d . . P A 1
Si2A Si 0.21362(7) 0.26295(8) 0.18053(7) 0.0383(3) Uani 0.806(2) 1 d . . P A 1
Si1C Si 0.2093(4) 0.3741(4) 0.2171(4) 0.0583(14) Uiso 0.194(2) 1 d . . P A 2
Si2C Si 0.2259(4) 0.1941(4) 0.2710(4) 0.0544(13) Uiso 0.194(2) 1 d . . P A 2
C1A C 0.3412(3) 0.3398(3) 0.2981(3) 0.0344(8) Uani 0.806(2) 1 d . U P A 1
N2A N 0.3441(3) 0.4089(3) 0.3414(2) 0.0351(7) Uani 0.806(2) 1 d . U P A 1
C3A C 0.4544(5) 0.4300(4) 0.3282(3) 0.0404(9) Uani 0.806(2) 1 d D U P A 1
C4A C 0.5317(3) 0.3395(3) 0.2871(3) 0.0382(8) Uani 0.806(2) 1 d . . P A 1
H41A H 0.5824 0.3698 0.2322 0.046 Uiso 0.806(2) 1 calc R U P A 1
H41B H 0.5786 0.2749 0.3420 0.046 Uiso 0.806(2) 1 calc R U P A 1
C5A C 0.4564(4) 0.3027(4) 0.2460(3) 0.0340(9) Uani 0.806(2) 1 d D U P A 1
C6A C 0.4438(4) 0.5483(4) 0.2513(4) 0.0502(11) Uani 0.806(2) 1 d D U P A 1
H61A H 0.4213 0.5570 0.1857 0.075 Uiso 0.806(2) 1 calc R U P A 1
H61B H 0.5166 0.5593 0.2428 0.075 Uiso 0.806(2) 1 calc R U P A 1
H61C H 0.3866 0.6038 0.2762 0.075 Uiso 0.806(2) 1 calc R U P A 1
C7A C 0.4948(6) 0.4153(6) 0.4284(4) 0.0493(12) Uani 0.806(2) 1 d D U P A 1
H71A H 0.4383 0.4685 0.4563 0.074 Uiso 0.806(2) 1 calc R U P A 1
H71B H 0.5665 0.4291 0.4165 0.074 Uiso 0.806(2) 1 calc R U P A 1
H71C H 0.5055 0.3387 0.4766 0.074 Uiso 0.806(2) 1 calc R U P A 1
C8A C 0.4432(5) 0.3636(7) 0.1296(6) 0.0409(17) Uani 0.806(2) 1 d D . P A 1
H81A H 0.3836 0.3478 0.1086 0.049 Uiso 0.806(2) 1 calc R U P A 1
H81B H 0.4181 0.4454 0.1131 0.049 Uiso 0.806(2) 1 calc R U P A 1
C9A C 0.5527(5) 0.3286(6) 0.0684(5) 0.0457(14) Uani 0.806(2) 1 d D . P A 1
H91A H 0.5372 0.3649 -0.0051 0.055 Uiso 0.806(2) 1 calc R U P A 1
H91B H 0.6091 0.3545 0.0812 0.055 Uiso 0.806(2) 1 calc R U P A 1
C10A C 0.6006(5) 0.2023(5) 0.0973(4) 0.0528(14) Uani 0.806(2) 1 d D . P A 1
H10A H 0.6743 0.1820 0.0614 0.063 Uiso 0.806(2) 1 calc R U P A 1
H10B H 0.5490 0.1779 0.0753 0.063 Uiso 0.806(2) 1 calc R U P A 1
C11A C 0.6164(4) 0.1412(5) 0.2123(5) 0.0502(14) Uani 0.806(2) 1 d D . P A 1
H11A H 0.6732 0.1600 0.2339 0.060 Uiso 0.806(2) 1 calc R U P A 1
H11B H 0.6440 0.0592 0.2291 0.060 Uiso 0.806(2) 1 calc R U P A 1
C12A C 0.5036(4) 0.1760(4) 0.2691(4) 0.0407(10) Uani 0.806(2) 1 d D . P A 1
H12A H 0.5144 0.1356 0.3432 0.049 Uiso 0.806(2) 1 calc R U P A 1
H12B H 0.4481 0.1540 0.2494 0.049 Uiso 0.806(2) 1 calc R U P A 1
C1B C 0.3360(15) 0.3737(15) 0.2606(13) 0.0352(17) Uani 0.194(2) 1 d . U P A 2
N2B N 0.3404(17) 0.4359(16) 0.3090(12) 0.0366(17) Uani 0.194(2) 1 d . U P A 2
C3B C 0.450(2) 0.4545(16) 0.3033(17) 0.0382(19) Uani 0.194(2) 1 d D U P A 2
C4B C 0.5146(14) 0.4052(18) 0.2278(18) 0.058(5) Uani 0.194(2) 1 d . . P A 2
H42A H 0.5921 0.3579 0.2515 0.069 Uiso 0.194(2) 1 calc R U P A 2
H42B H 0.5199 0.4657 0.1624 0.069 Uiso 0.194(2) 1 calc R U P A 2
C5B C 0.4543(18) 0.3310(16) 0.2113(16) 0.034(2) Uani 0.194(2) 1 d D U P A 2
C6B C 0.4271(19) 0.5786(16) 0.2732(18) 0.048(3) Uani 0.194(2) 1 d D U P A 2
H62A H 0.3734 0.6059 0.3223 0.073 Uiso 0.194(2) 1 calc R U P A 2
H62B H 0.3953 0.6192 0.2054 0.073 Uiso 0.194(2) 1 calc R U P A 2
H62C H 0.4978 0.5908 0.2725 0.073 Uiso 0.194(2) 1 calc R U P A 2
C7B C 0.500(3) 0.397(2) 0.4085(18) 0.049(4) Uani 0.194(2) 1 d D U P A 2
H72A H 0.5707 0.4106 0.4054 0.073 Uiso 0.194(2) 1 calc R U P A 2
H72B H 0.5158 0.3161 0.4314 0.073 Uiso 0.194(2) 1 calc R U P A 2
H72C H 0.4467 0.4266 0.4563 0.073 Uiso 0.194(2) 1 calc R U P A 2
C8B C 0.464(3) 0.345(3) 0.106(3) 0.053(9) Uani 0.194(2) 1 d D . P A 2
H82A H 0.4407 0.4259 0.0637 0.064 Uiso 0.194(2) 1 calc R U P A 2
H82B H 0.4120 0.3143 0.0927 0.064 Uiso 0.194(2) 1 calc R U P A 2
C9B C 0.585(3) 0.286(2) 0.074(3) 0.066(9) Uani 0.194(2) 1 d D . P A 2
H92A H 0.5859 0.2905 0.0035 0.079 Uiso 0.194(2) 1 calc R U P A 2
H92B H 0.6348 0.3252 0.0761 0.079 Uiso 0.194(2) 1 calc R U P A 2
C10B C 0.630(2) 0.163(2) 0.145(2) 0.070(9) Uani 0.194(2) 1 d D . P A 2
H10C H 0.7083 0.1287 0.1226 0.084 Uiso 0.194(2) 1 calc R U P A 2
H10D H 0.5836 0.1231 0.1382 0.084 Uiso 0.194(2) 1 calc R U P A 2
C11B C 0.629(2) 0.149(3) 0.256(2) 0.086(9) Uani 0.194(2) 1 d D . P A 2
H11C H 0.6826 0.1804 0.2653 0.103 Uiso 0.194(2) 1 calc R U P A 2
H11D H 0.6523 0.0684 0.2998 0.103 Uiso 0.194(2) 1 calc R U P A 2
C12B C 0.5083(16) 0.2107(18) 0.2868(16) 0.069(8) Uani 0.194(2) 1 d D . P A 2
H12C H 0.5099 0.2136 0.3543 0.083 Uiso 0.194(2) 1 calc R U P A 2
H12D H 0.4599 0.1668 0.2936 0.083 Uiso 0.194(2) 1 calc R U P A 2
C13A C 0.2474(2) 0.4680(3) 0.3897(2) 0.0450(7) Uani 1 1 d . . . . .
C14A C 0.2336(2) 0.4174(3) 0.4952(2) 0.0477(7) Uani 1 1 d D U . . .
C15A C 0.1456(2) 0.4787(3) 0.5441(2) 0.0555(8) Uani 1 1 d . . . . .
H15A H 0.1347 0.4468 0.6156 0.067 Uiso 1 1 calc R U . . .
C16A C 0.0749(2) 0.5838(3) 0.4911(3) 0.0564(8) Uani 1 1 d . . . . .
H16A H 0.0177 0.6247 0.5264 0.068 Uiso 1 1 calc R U . . .
C17A C 0.0861(2) 0.6302(3) 0.3873(3) 0.0513(7) Uani 1 1 d . . . . .
H17A H 0.0356 0.7026 0.3517 0.062 Uiso 1 1 calc R U . . .
C18A C 0.1704(2) 0.5730(3) 0.3331(2) 0.0457(7) Uani 1 1 d . . . . .
C19A C 0.1686(2) 0.6219(3) 0.2179(2) 0.0548(8) Uani 1 1 d . . . . .
H19A H 0.2372 0.5738 0.1916 0.066 Uiso 1 1 calc R U . . .
C20A C 0.1700(3) 0.7410(3) 0.1715(3) 0.0715(10) Uani 1 1 d . . . . .
H20A H 0.1778 0.7639 0.0974 0.107 Uiso 1 1 calc R U . . .
H20B H 0.2337 0.7447 0.1975 0.107 Uiso 1 1 calc R U . . .
H20C H 0.0993 0.7913 0.1897 0.107 Uiso 1 1 calc R U . . .
C21A C 0.0638(3) 0.6169(3) 0.1832(3) 0.0655(9) Uani 1 1 d . . . . .
H21A H 0.0668 0.6403 0.1090 0.098 Uiso 1 1 calc R U . . .
H21B H -0.0046 0.6671 0.2043 0.098 Uiso 1 1 calc R U . . .
H21C H 0.0628 0.5401 0.2142 0.098 Uiso 1 1 calc R U . . .
C22A C 0.3038(3) 0.3006(3) 0.5611(3) 0.0489(9) Uani 0.806(2) 1 d D U P A 1
H22A H 0.3661 0.2688 0.5176 0.059 Uiso 0.806(2) 1 calc R U P A 1
C23A C 0.3569(3) 0.2981(4) 0.6507(3) 0.0579(11) Uani 0.806(2) 1 d D U P A 1
H23A H 0.4011 0.3483 0.6250 0.087 Uiso 0.806(2) 1 calc R U P A 1
H23B H 0.4062 0.2217 0.6867 0.087 Uiso 0.806(2) 1 calc R U P A 1
H23C H 0.2970 0.3228 0.6975 0.087 Uiso 0.806(2) 1 calc R U P A 1
C24A C 0.2318(3) 0.2245(4) 0.6041(3) 0.0548(9) Uani 0.806(2) 1 d D U P A 1
H24A H 0.1722 0.2523 0.6495 0.082 Uiso 0.806(2) 1 calc R U P A 1
H24B H 0.2796 0.1481 0.6421 0.082 Uiso 0.806(2) 1 calc R U P A 1
H24C H 0.1976 0.2245 0.5481 0.082 Uiso 0.806(2) 1 calc R U P A 1
C22B C 0.3024(17) 0.2912(9) 0.5308(18) 0.075(8) Uiso 0.194(2) 1 d D . P A 2
H22B H 0.3628 0.2786 0.4780 0.090 Uiso 0.194(2) 1 calc R U P A 2
C23B C 0.360(2) 0.258(2) 0.6300(17) 0.078(7) Uiso 0.194(2) 1 d D . P A 2
H23D H 0.3027 0.2646 0.6843 0.117 Uiso 0.194(2) 1 calc R U P A 2
H23E H 0.4022 0.3079 0.6197 0.117 Uiso 0.194(2) 1 calc R U P A 2
H23F H 0.4122 0.1806 0.6492 0.117 Uiso 0.194(2) 1 calc R U P A 2
C24B C 0.2311(19) 0.2171(19) 0.5456(19) 0.082(6) Uiso 0.194(2) 1 d D . P A 2
H24D H 0.2810 0.1393 0.5601 0.124 Uiso 0.194(2) 1 calc R U P A 2
H24E H 0.1902 0.2437 0.4835 0.124 Uiso 0.194(2) 1 calc R U P A 2
H24F H 0.1771 0.2213 0.6026 0.124 Uiso 0.194(2) 1 calc R U P A 2
C1C C 0.0915(2) 0.2141(3) 0.2012(2) 0.0467(7) Uani 1 1 d . . . . .
N2C N 0.09789(17) 0.1169(2) 0.19624(18) 0.0444(6) Uani 1 1 d . . . . .
C3C C -0.0132(2) 0.1051(3) 0.1922(3) 0.0504(7) Uani 1 1 d . . . . .
C4C C -0.0943(7) 0.2294(7) 0.1669(10) 0.047(2) Uani 0.571(18) 1 d . U P B 1
H43A H -0.1104 0.2659 0.0935 0.057 Uiso 0.571(18) 1 calc R U P B 1
H43B H -0.1665 0.2322 0.2060 0.057 Uiso 0.571(18) 1 calc R U P B 1
C4D C -0.0966(10) 0.2015(11) 0.2207(12) 0.048(2) Uani 0.429(18) 1 d . U P B 2
H43A H -0.1191 0.1748 0.2936 0.058 Uiso 0.429(18) 1 calc R U P B 2
H43B H -0.1652 0.2369 0.1798 0.058 Uiso 0.429(18) 1 calc R U P B 2
C5C C -0.0321(2) 0.2889(3) 0.1970(2) 0.0460(7) Uani 1 1 d . . . . .
C6C C -0.0192(3) 0.0831(4) 0.0986(3) 0.0730(11) Uani 1 1 d . . . . .
H63A H -0.0140 0.1471 0.0377 0.109 Uiso 1 1 calc R U . . .
H63B H -0.0909 0.0725 0.0998 0.109 Uiso 1 1 calc R U . . .
H63C H 0.0435 0.0156 0.0975 0.109 Uiso 1 1 calc R U . . .
C7C C -0.0321(3) 0.0112(4) 0.2847(3) 0.0859(13) Uani 1 1 d . . . . .
H73A H -0.1045 0.0047 0.2803 0.129 Uiso 1 1 calc R U . . .
H73B H -0.0329 0.0267 0.3458 0.129 Uiso 1 1 calc R U . . .
H73C H 0.0289 -0.0591 0.2885 0.129 Uiso 1 1 calc R U . . .
C8C C -0.0513(3) 0.3980(3) 0.1055(3) 0.0684(10) Uani 1 1 d . . . . .
H83A H -0.0329 0.3815 0.0424 0.082 Uiso 1 1 calc R U . . .
H83B H -0.0002 0.4356 0.1081 0.082 Uiso 1 1 calc R U . . .
C9C C -0.1751(3) 0.4775(4) 0.1033(3) 0.0822(13) Uani 1 1 d . . . . .
H93A H -0.1836 0.5492 0.0454 0.099 Uiso 1 1 calc R U . . .
H93B H -0.2255 0.4435 0.0928 0.099 Uiso 1 1 calc R U . . .
C10C C -0.2094(3) 0.4996(3) 0.1987(4) 0.0743(11) Uani 1 1 d . . . . .
H10E H -0.2904 0.5458 0.1964 0.089 Uiso 1 1 calc R U . . .
H10F H -0.1660 0.5429 0.2043 0.089 Uiso 1 1 calc R U . . .
C11C C -0.1904(2) 0.3943(3) 0.2902(3) 0.0611(9) Uani 1 1 d . . . . .
H11E H -0.2413 0.3558 0.2893 0.073 Uiso 1 1 calc R U . . .
H11F H -0.2087 0.4128 0.3522 0.073 Uiso 1 1 calc R U . . .
C12C C -0.0684(2) 0.3161(3) 0.2930(2) 0.0545(8) Uani 1 1 d . . . . .
H12E H -0.0183 0.3515 0.3014 0.065 Uiso 1 1 calc R U . . .
H12F H -0.0597 0.2457 0.3525 0.065 Uiso 1 1 calc R U . . .
C13C C 0.2044(2) 0.0302(2) 0.1934(2) 0.0433(7) Uani 1 1 d . . . . .
C14C C 0.2585(2) 0.0322(2) 0.0983(2) 0.0434(6) Uani 1 1 d . . . . .
C15C C 0.3572(2) -0.0581(3) 0.0971(2) 0.0499(7) Uani 1 1 d . . . . .
H15C H 0.3943 -0.0590 0.0339 0.060 Uiso 1 1 calc R U . . .
C16C C 0.4010(2) -0.1445(3) 0.1848(3) 0.0543(8) Uani 1 1 d . . . . .
H16C H 0.4661 -0.2061 0.1820 0.065 Uiso 1 1 calc R U . . .
C17C C 0.3506(2) -0.1421(3) 0.2771(3) 0.0579(8) Uani 1 1 d . . . . .
H17C H 0.3825 -0.2018 0.3376 0.070 Uiso 1 1 calc R U . . .
C18C C 0.2531(2) -0.0534(3) 0.2839(2) 0.0514(7) Uani 1 1 d D U . . .
C19C C 0.2101(6) -0.0458(5) 0.3878(3) 0.0557(13) Uani 0.806(2) 1 d D U P A 1
H19C H 0.1398 0.0209 0.3793 0.067 Uiso 0.806(2) 1 calc R U P A 1
C20C C 0.1849(5) -0.1513(5) 0.4600(4) 0.0688(13) Uani 0.806(2) 1 d . U P A 1
H20D H 0.1317 -0.1641 0.4286 0.103 Uiso 0.806(2) 1 calc R U P A 1
H20E H 0.1518 -0.1416 0.5239 0.103 Uiso 0.806(2) 1 calc R U P A 1
H20F H 0.2551 -0.2158 0.4736 0.103 Uiso 0.806(2) 1 calc R U P A 1
C21C C 0.3013(5) -0.0333(5) 0.4359(4) 0.0650(13) Uani 0.806(2) 1 d . U P A 1
H21D H 0.3701 -0.0988 0.4448 0.097 Uiso 0.806(2) 1 calc R U P A 1
H21E H 0.2734 -0.0275 0.5022 0.097 Uiso 0.806(2) 1 calc R U P A 1
H21F H 0.3181 0.0344 0.3912 0.097 Uiso 0.806(2) 1 calc R U P A 1
C19D C 0.213(3) -0.085(2) 0.3948(10) 0.068(6) Uani 0.194(2) 1 d D U P A 2
H19D H 0.1412 -0.0224 0.3958 0.082 Uiso 0.194(2) 1 calc R U P A 2
C20D C 0.291(3) -0.084(3) 0.463(2) 0.103(10) Uani 0.194(2) 1 d . U P A 2
H20G H 0.2662 -0.1135 0.5338 0.154 Uiso 0.194(2) 1 calc R U P A 2
H20H H 0.2886 -0.0076 0.4448 0.154 Uiso 0.194(2) 1 calc R U P A 2
H20I H 0.3681 -0.1316 0.4532 0.154 Uiso 0.194(2) 1 calc R U P A 2
C21D C 0.180(3) -0.196(2) 0.449(2) 0.093(9) Uani 0.194(2) 1 d . U P A 2
H21G H 0.2450 -0.2587 0.4845 0.140 Uiso 0.194(2) 1 calc R U P A 2
H21H H 0.1574 -0.2136 0.3971 0.140 Uiso 0.194(2) 1 calc R U P A 2
H21I H 0.1169 -0.1840 0.4974 0.140 Uiso 0.194(2) 1 calc R U P A 2
C22C C 0.2212(3) 0.1282(3) -0.0020(2) 0.0546(7) Uani 1 1 d . . . . .
H22C H 0.1499 0.1850 0.0107 0.066 Uiso 1 1 calc R U . . .
C23C C 0.1989(3) 0.0911(3) -0.0818(3) 0.0741(11) Uani 1 1 d . . . . .
H23G H 0.1660 0.1572 -0.1416 0.111 Uiso 1 1 calc R U . . .
H23H H 0.1464 0.0495 -0.0530 0.111 Uiso 1 1 calc R U . . .
H23I H 0.2702 0.0430 -0.1017 0.111 Uiso 1 1 calc R U . . .
C24C C 0.3112(3) 0.1842(3) -0.0462(3) 0.0740(10) Uani 1 1 d . . . . .
H24G H 0.3800 0.1311 -0.0635 0.111 Uiso 1 1 calc R U . . .
H24H H 0.3280 0.2070 0.0043 0.111 Uiso 1 1 calc R U . . .
H24I H 0.2830 0.2502 -0.1074 0.111 Uiso 1 1 calc R U . . .

loop_
_atom_site_aniso_label
_atom_site_aniso_U_11
_atom_site_aniso_U_22
_atom_site_aniso_U_33
_atom_site_aniso_U_23
_atom_site_aniso_U_13
_atom_site_aniso_U_12
Si1A 0.0266(4) 0.0550(6) 0.0456(6) -0.0261(4) 0.0043(4) -0.0189(4)
Si2A 0.0276(4) 0.0506(5) 0.0467(6) -0.0239(4) 0.0010(4) -0.0183(4)
C1A 0.0275(13) 0.0466(19) 0.0308(18) -0.0152(13) -0.0008(15) -0.0134(14)
N2A 0.0248(11) 0.0500(19) 0.0361(18) -0.0191(13) 0.0010(15) -0.0157(13)
C3A 0.0263(13) 0.058(2) 0.046(2) -0.0243(16) 0.0023(18) -0.0191(17)
C4A 0.0246(15) 0.052(2) 0.044(2) -0.0221(17) 0.0020(15) -0.0160(15)
C5A 0.0255(14) 0.047(2) 0.031(2) -0.0156(16) 0.0019(18) -0.0141(16)
C6A 0.036(2) 0.060(3) 0.067(3) -0.033(2) 0.0061(19) -0.0214(18)
C7A 0.0305(19) 0.078(3) 0.061(3) -0.043(2) 0.000(2) -0.0228(19)
C8A 0.032(2) 0.057(3) 0.044(5) -0.025(3) 0.008(2) -0.023(2)
C9A 0.038(4) 0.061(4) 0.047(3) -0.029(3) 0.015(3) -0.024(3)
C10A 0.039(3) 0.065(5) 0.065(4) -0.039(3) 0.018(2) -0.021(3)
C11A 0.033(2) 0.054(3) 0.066(4) -0.028(3) 0.012(3) -0.0166(19)
C12A 0.028(2) 0.051(2) 0.045(3) -0.0205(18) 0.0052(17) -0.0160(16)
C1B 0.027(2) 0.049(3) 0.034(3) -0.019(2) 0.001(3) -0.014(2)
N2B 0.026(2) 0.052(3) 0.039(3) -0.022(2) 0.003(3) -0.017(2)
C3B 0.026(2) 0.056(3) 0.045(3) -0.026(3) 0.002(3) -0.020(3)
C4B 0.039(8) 0.073(13) 0.087(14) -0.053(11) 0.010(9) -0.026(9)
C5B 0.025(3) 0.049(3) 0.032(4) -0.016(3) -0.001(3) -0.016(3)
C6B 0.034(5) 0.059(6) 0.056(6) -0.025(5) 0.007(5) -0.020(5)
C7B 0.031(5) 0.070(6) 0.056(6) -0.030(5) 0.005(5) -0.024(5)
C8B 0.08(2) 0.052(17) 0.023(14) -0.006(10) 0.005(13) -0.027(14)
C9B 0.040(15) 0.06(2) 0.080(18) -0.034(18) 0.029(12) -0.008(13)
C10B 0.036(13) 0.059(18) 0.12(3) -0.03(2) -0.002(18) -0.017(11)
C11B 0.072(17) 0.066(14) 0.12(3) -0.045(17) 0.037(17) -0.023(12)
C12B 0.030(9) 0.12(3) 0.071(14) -0.040(15) -0.002(9) -0.032(14)
C13A 0.0254(12) 0.0649(18) 0.0595(18) -0.0384(15) 0.0023(12) -0.0158(12)
C14A 0.0290(12) 0.0693(17) 0.0486(16) -0.0248(13) -0.0006(12) -0.0174(11)
C15A 0.0355(14) 0.089(2) 0.0505(18) -0.0355(17) 0.0051(14) -0.0220(15)
C16A 0.0319(14) 0.082(2) 0.070(2) -0.0483(19) 0.0042(15) -0.0147(14)
C17A 0.0327(13) 0.0621(18) 0.068(2) -0.0366(16) -0.0004(14) -0.0129(13)
C18A 0.0321(13) 0.0614(18) 0.0540(17) -0.0286(14) -0.0006(12) -0.0191(12)
C19A 0.0392(15) 0.068(2) 0.0585(19) -0.0222(16) -0.0041(14) -0.0200(14)
C20A 0.0527(18) 0.079(2) 0.078(2) -0.016(2) -0.0118(18) -0.0267(17)
C21A 0.0500(17) 0.087(3) 0.064(2) -0.0257(18) -0.0127(16) -0.0250(17)
C22A 0.0276(15) 0.0728(19) 0.0418(18) -0.0216(15) 0.0015(14) -0.0126(13)
C23A 0.0369(19) 0.086(3) 0.048(2) -0.028(2) -0.0043(16) -0.0129(19)
C24A 0.0380(17) 0.073(2) 0.045(2) -0.0156(18) 0.0003(16) -0.0169(16)
C1C 0.0323(13) 0.0614(18) 0.0616(19) -0.0350(15) 0.0050(13) -0.0214(12)
N2C 0.0283(10) 0.0569(14) 0.0597(15) -0.0270(12) 0.0012(10) -0.0220(10)
C3C 0.0307(13) 0.0597(18) 0.073(2) -0.0287(16) -0.0003(13) -0.0245(12)
C4C 0.030(2) 0.055(4) 0.065(5) -0.024(4) -0.005(4) -0.019(3)
C4D 0.040(3) 0.057(5) 0.057(6) -0.022(5) 0.000(5) -0.027(4)
C5C 0.0298(12) 0.0589(17) 0.0636(19) -0.0324(15) 0.0041(13) -0.0220(12)
C6C 0.0510(18) 0.102(3) 0.090(3) -0.044(2) -0.0121(18) -0.0378(19)
C7C 0.0475(18) 0.113(3) 0.087(3) -0.007(2) 0.0056(19) -0.051(2)
C8C 0.0450(17) 0.099(3) 0.0485(19) -0.0165(18) 0.0037(16) -0.0252(18)
C9C 0.0474(18) 0.082(3) 0.081(3) 0.009(2) -0.0085(19) -0.0227(18)
C10C 0.0364(16) 0.068(2) 0.121(4) -0.042(2) 0.0167(19) -0.0204(15)
C11C 0.0313(14) 0.094(3) 0.079(2) -0.053(2) 0.0146(15) -0.0282(15)
C12C 0.0305(13) 0.084(2) 0.0521(18) -0.0273(16) 0.0100(13) -0.0256(14)
C13C 0.0311(12) 0.0517(16) 0.0563(18) -0.0254(13) 0.0010(13) -0.0188(11)
C14C 0.0331(13) 0.0525(16) 0.0533(17) -0.0248(13) 0.0023(13) -0.0193(12)
C15C 0.0368(14) 0.0609(18) 0.0595(19) -0.0294(15) 0.0050(14) -0.0196(13)
C16C 0.0327(13) 0.0590(19) 0.066(2) -0.0217(16) -0.0026(15) -0.0114(13)
C17C 0.0386(15) 0.065(2) 0.060(2) -0.0116(16) -0.0077(16) -0.0162(14)
C18C 0.0370(13) 0.0687(19) 0.0514(15) -0.0203(14) 0.0010(12) -0.0238(13)
C19C 0.050(2) 0.061(3) 0.0465(16) -0.0129(16) -0.0007(14) -0.016(2)
C20C 0.069(3) 0.070(3) 0.055(2) -0.012(2) 0.008(2) -0.026(2)
C21C 0.066(3) 0.074(3) 0.048(3) -0.012(3) -0.009(2) -0.025(2)
C19D 0.064(10) 0.060(14) 0.054(3) -0.014(4) 0.008(4) -0.003(10)
C20D 0.111(17) 0.14(3) 0.048(10) -0.007(13) 0.009(11) -0.070(19)
C21D 0.13(2) 0.082(14) 0.056(13) -0.015(8) 0.013(13) -0.042(14)
C22C 0.0463(16) 0.0577(18) 0.0588(19) -0.0248(15) 0.0031(15) -0.0149(14)
C23C 0.073(2) 0.080(3) 0.057(2) -0.0303(19) -0.0093(19) -0.0050(19)
C24C 0.065(2) 0.065(2) 0.077(3) -0.0163(19) 0.020(2) -0.0256(17)

_geom_special_details            
;
 All esds (except the esd in the dihedral angle between two l.s. planes)
 are estimated using the full covariance matrix.  The cell esds are taken
 into account individually in the estimation of esds in distances, angles
 and torsion angles; correlations between esds in cell parameters are only
 used when they are defined by crystal symmetry.  An approximate (isotropic)
 treatment of cell esds is used for estimating esds involving l.s. planes.
;

loop_
_geom_bond_atom_site_label_1
_geom_bond_atom_site_label_2
_geom_bond_distance
_geom_bond_site_symmetry_2
_geom_bond_publ_flag
Si1A C1A 1.878(5) . ?
Si1A Si2A 2.255(4) . ?
Si2A C1C 1.861(4) . ?
Si1C C1B 1.836(18) . ?
Si1C Si2C 2.232(9) . ?
Si2C C1C 2.016(6) . ?
C1A N2A 1.347(6) . ?
C1A C5A 1.534(6) . ?
N2A C13A 1.440(5) . ?
N2A C3A 1.512(7) . ?
C3A C7A 1.525(6) . ?
C3A C4A 1.533(7) . ?
C3A C6A 1.537(6) . ?
C4A C5A 1.532(6) . ?
C5A C12A 1.538(7) . ?
C5A C8A 1.549(10) . ?
C8A C9A 1.540(6) . ?
C9A C10A 1.520(7) . ?
C10A C11A 1.535(7) . ?
C11A C12A 1.536(6) . ?
C1B N2B 1.33(2) . ?
C1B C5B 1.56(3) . ?
N2B C3B 1.50(3) . ?
N2B C13A 1.58(2) . ?
C3B C4B 1.48(3) . ?
C3B C6B 1.516(11) . ?
C3B C7B 1.525(10) . ?
C4B C5B 1.60(3) . ?
C5B C8B 1.44(4) . ?
C5B C12B 1.543(11) . ?
C8B C9B 1.540(10) . ?
C9B C10B 1.530(11) . ?
C10B C11B 1.535(10) . ?
C11B C12B 1.542(10) . ?
C13A C14A 1.404(5) . ?
C13A C18A 1.416(5) . ?
C14A C15A 1.400(5) . ?
C14A C22A 1.517(5) . ?
C14A C22B 1.542(10) . ?
C15A C16A 1.372(5) . ?
C16A C17A 1.372(5) . ?
C17A C18A 1.397(5) . ?
C18A C19A 1.517(5) . ?
C19A C20A 1.519(6) . ?
C19A C21A 1.544(5) . ?
C22A C24A 1.535(6) . ?
C22A C23A 1.541(6) . ?
C22B C23B 1.541(10) . ?
C22B C24B 1.549(10) . ?
C1C N2C 1.349(5) . ?
C1C C5C 1.527(5) . ?
N2C C13C 1.445(4) . ?
N2C C3C 1.506(4) . ?
C3C C7C 1.503(5) . ?
C3C C6C 1.513(5) . ?
C3C C4D 1.516(13) . ?
C3C C4C 1.568(10) . ?
C4C C5C 1.550(7) . ?
C4D C5C 1.610(10) . ?
C5C C12C 1.521(5) . ?
C5C C8C 1.524(6) . ?
C8C C9C 1.549(6) . ?
C9C C10C 1.479(6) . ?
C10C C11C 1.493(6) . ?
C11C C12C 1.525(5) . ?
C13C C18C 1.400(5) . ?
C13C C14C 1.413(5) . ?
C14C C15C 1.406(5) . ?
C14C C22C 1.518(5) . ?
C15C C16C 1.368(5) . ?
C16C C17C 1.375(5) . ?
C17C C18C 1.405(5) . ?
C18C C19D 1.523(10) . ?
C18C C19C 1.527(5) . ?
C19C C20C 1.531(7) . ?
C19C C21C 1.550(7) . ?
C19D C20D 1.52(4) . ?
C19D C21D 1.60(3) . ?
C22C C23C 1.533(5) . ?
C22C C24C 1.536(5) . ?

loop_
_geom_angle_atom_site_label_1
_geom_angle_atom_site_label_2
_geom_angle_atom_site_label_3
_geom_angle
_geom_angle_site_symmetry_1
_geom_angle_site_symmetry_3
_geom_angle_publ_flag
C1A Si1A Si2A 101.99(14) . . ?
C1C Si2A Si1A 104.24(12) . . ?
C1B Si1C Si2C 105.1(6) . . ?
C1C Si2C Si1C 97.9(3) . . ?
N2A C1A C5A 107.9(3) . . ?
N2A C1A Si1A 119.3(3) . . ?
C5A C1A Si1A 132.3(3) . . ?
C1A N2A C13A 123.5(3) . . ?
C1A N2A C3A 115.7(4) . . ?
C13A N2A C3A 120.6(4) . . ?
N2A C3A C7A 112.1(5) . . ?
N2A C3A C4A 100.7(4) . . ?
C7A C3A C4A 112.1(4) . . ?
N2A C3A C6A 111.0(4) . . ?
C7A C3A C6A 109.1(5) . . ?
C4A C3A C6A 111.7(4) . . ?
C5A C4A C3A 107.7(4) . . ?
C4A C5A C1A 104.0(3) . . ?
C4A C5A C12A 111.6(4) . . ?
C1A C5A C12A 112.8(4) . . ?
C4A C5A C8A 112.0(4) . . ?
C1A C5A C8A 108.4(4) . . ?
C12A C5A C8A 108.1(4) . . ?
C9A C8A C5A 113.3(6) . . ?
C10A C9A C8A 111.2(6) . . ?
C9A C10A C11A 111.6(5) . . ?
C10A C11A C12A 109.8(4) . . ?
C11A C12A C5A 112.1(4) . . ?
N2B C1B C5B 108.8(15) . . ?
N2B C1B Si1C 127.1(14) . . ?
C5B C1B Si1C 120.9(12) . . ?
C1B N2B C3B 117.5(17) . . ?
C1B N2B C13A 122.8(15) . . ?
C3B N2B C13A 118.3(14) . . ?
C4B C3B N2B 101.0(16) . . ?
C4B C3B C6B 115.7(19) . . ?
N2B C3B C6B 109.1(18) . . ?
C4B C3B C7B 115(2) . . ?
N2B C3B C7B 109(2) . . ?
C6B C3B C7B 107(2) . . ?
C3B C4B C5B 110.3(17) . . ?
C8B C5B C12B 116(2) . . ?
C8B C5B C1B 119.7(18) . . ?
C12B C5B C1B 103.9(15) . . ?
C8B C5B C4B 109(2) . . ?
C12B C5B C4B 106.0(18) . . ?
C1B C5B C4B 99.9(15) . . ?
C5B C8B C9B 112(3) . . ?
C10B C9B C8B 111(3) . . ?
C9B C10B C11B 113(3) . . ?
C10B C11B C12B 108(3) . . ?
C11B C12B C5B 115(2) . . ?
C14A C13A C18A 121.6(3) . . ?
C14A C13A N2A 117.1(3) . . ?
C18A C13A N2A 121.3(3) . . ?
C14A C13A N2B 133.8(6) . . ?
C18A C13A N2B 104.5(7) . . ?
C15A C14A C13A 117.4(3) . . ?
C15A C14A C22A 116.8(3) . . ?
C13A C14A C22A 125.7(3) . . ?
C15A C14A C22B 130.5(10) . . ?
C13A C14A C22B 110.1(10) . . ?
C16A C15A C14A 121.5(3) . . ?
C15A C16A C17A 120.5(3) . . ?
C16A C17A C18A 121.3(3) . . ?
C17A C18A C13A 117.4(3) . . ?
C17A C18A C19A 118.5(3) . . ?
C13A C18A C19A 123.8(3) . . ?
C18A C19A C20A 113.9(3) . . ?
C18A C19A C21A 109.1(3) . . ?
C20A C19A C21A 109.8(3) . . ?
C14A C22A C24A 110.5(3) . . ?
C14A C22A C23A 113.3(4) . . ?
C24A C22A C23A 108.2(4) . . ?
C23B C22B C14A 108.1(15) . . ?
C23B C22B C24B 110.9(18) . . ?
C14A C22B C24B 113.6(15) . . ?
N2C C1C C5C 108.8(2) . . ?
N2C C1C Si2A 124.5(2) . . ?
C5C C1C Si2A 124.8(3) . . ?
N2C C1C Si2C 111.1(3) . . ?
C5C C1C Si2C 133.3(3) . . ?
C1C N2C C13C 122.3(2) . . ?
C1C N2C C3C 115.7(2) . . ?
C13C N2C C3C 122.0(3) . . ?
C7C C3C N2C 110.9(3) . . ?
C7C C3C C6C 108.7(3) . . ?
N2C C3C C6C 111.5(3) . . ?
C7C C3C C4D 97.7(6) . . ?
N2C C3C C4D 102.1(4) . . ?
C6C C3C C4D 124.9(6) . . ?
C7C C3C C4C 121.9(6) . . ?
N2C C3C C4C 100.8(3) . . ?
C6C C3C C4C 102.6(5) . . ?
C5C C4C C3C 106.2(5) . . ?
C3C C4D C5C 105.8(7) . . ?
C12C C5C C8C 108.7(3) . . ?
C12C C5C C1C 110.7(2) . . ?
C8C C5C C1C 110.7(3) . . ?
C12C C5C C4C 120.1(5) . . ?
C8C C5C C4C 101.9(5) . . ?
C1C C5C C4C 104.3(4) . . ?
C12C C5C C4D 98.3(6) . . ?
C8C C5C C4D 125.3(6) . . ?
C1C C5C C4D 102.2(5) . . ?
C5C C8C C9C 111.4(3) . . ?
C10C C9C C8C 111.7(3) . . ?
C9C C10C C11C 112.2(4) . . ?
C10C C11C C12C 111.3(3) . . ?
C5C C12C C11C 112.3(3) . . ?
C18C C13C C14C 120.9(3) . . ?
C18C C13C N2C 120.0(3) . . ?
C14C C13C N2C 119.1(3) . . ?
C15C C14C C13C 117.8(3) . . ?
C15C C14C C22C 117.7(3) . . ?
C13C C14C C22C 124.4(3) . . ?
C16C C15C C14C 121.5(3) . . ?
C15C C16C C17C 119.8(3) . . ?
C16C C17C C18C 121.6(3) . . ?
C13C C18C C17C 117.9(3) . . ?
C13C C18C C19D 133.7(12) . . ?
C17C C18C C19D 107.3(12) . . ?
C13C C18C C19C 122.3(4) . . ?
C17C C18C C19C 119.6(4) . . ?
C18C C19C C20C 111.3(5) . . ?
C18C C19C C21C 109.4(5) . . ?
C20C C19C C21C 108.1(4) . . ?
C20D C19D C18C 113(2) . . ?
C20D C19D C21D 109.1(19) . . ?
C18C C19D C21D 119.2(19) . . ?
C14C C22C C23C 112.9(3) . . ?
C14C C22C C24C 110.4(3) . . ?
C23C C22C C24C 108.1(3) . . ?

_refine_diff_density_max         0.485
_refine_diff_density_min         -0.335
_refine_diff_density_rms         0.051

_shelxl_version_number           2012-9


_iucr_refine_instructions_details 
;
REM Solution 1  R1  0.226,  Alpha = 0.0870  in P-1
REM C47 N2 Si2
TITL solve in P-1
CELL  0.6358  12.803  13.859  14.360   66.45   79.90  67.84
ZERR   2.00    0.025   0.035   0.023    0.07    0.04   0.09
LATT  1
SFAC C H N SI
DISP $C  0.00244  0.00131 9.25909!source kissel
DISP $H -0.00002  0.00000 0.619252!source kissel
DISP $N  0.00493  0.00266 15.2321!source kissel
DISP $Si  0.06856  0.05720 224.541!source kissel
UNIT 92 140 4 4
OMIT 2 -4 8
OMIT -1 12 6
OMIT -9 4 5
OMIT -10 6 4
OMIT -3 6 0
OMIT 2 2 0
OMIT 1 2 1
LIST 6 ! automatically inserted. Change 6 to 4 for CHECKCIF!!
ACTA
TEMP -173
L.S. 10
BOND
LIST 6
FMAP 2
PLAN 20
DFIX 1.52 0.01 C3A C6A C3A C7A
DFIX 1.52 0.01 C3B C6B C3B C7B C14A C22A C14A C22B C18C C19C C18C C19D
DFIX 1.54 0.01 C8A C9A C9A C10A C10A C11A C11A C12A C12A C5A
DFIX 1.54 0.01 C8B C9B C9B C10B C10B C11B C11B C12B C12B C5B
DFIX 1.54 0.01 C22B C23B C22B C24B
DFIX 1.54 0.01 C22A C23A C22A C24A
RIGU 0.001 0.01 C14A C22B C23B C24B
RIGU 0.001 0.01 C14A C22A C23A C24A
RIGU 0.001 0.01 C18C C19D C20D C21D
RIGU 0.001 0.01 C18C C19C C20C C21C
SIMU 0.005 C1A C1B N2A N2B C3A C3B C5A C5B C6A C6B C7A C7B
WGHT    0.077300    1.610200
FVAR       0.48453   0.80597   0.57074
PART 1 21.0
SI1A  4    0.215325    0.293554    0.323017    21.00000    0.02662    0.05497 =
         0.04556   -0.02609    0.00426   -0.01895
SI2A  4    0.213621    0.262947    0.180531    21.00000    0.02758    0.05059 =
         0.04666   -0.02392    0.00099   -0.01829
PART 2 -21.0
SI1C  4    0.209251    0.374078    0.217075   -21.00000    0.05833
SI2C  4    0.225930    0.194072    0.270954   -21.00000    0.05441
PART 0
PART 1 21.0
C1A   1    0.341155    0.339816    0.298147    21.00000    0.02749    0.04658 =
         0.03083   -0.01515   -0.00076   -0.01336
N2A   3    0.344115    0.408927    0.341384    21.00000    0.02475    0.05000 =
         0.03611   -0.01908    0.00100   -0.01571
C3A   1    0.454386    0.430005    0.328195    21.00000    0.02629    0.05804 =
         0.04554   -0.02426    0.00227   -0.01914
C4A   1    0.531676    0.339518    0.287097    21.00000    0.02458    0.05228 =
         0.04375   -0.02211    0.00196   -0.01599
AFIX  23
H41A  2    0.582380    0.369760    0.232210    21.00000   -1.20000
H41B  2    0.578564    0.274944    0.342022    21.00000   -1.20000
AFIX   0
C5A   1    0.456445    0.302745    0.245974    21.00000    0.02554    0.04728 =
         0.03108   -0.01558    0.00191   -0.01411
C6A   1    0.443768    0.548258    0.251269    21.00000    0.03560    0.05955 =
         0.06710   -0.03306    0.00607   -0.02137
AFIX 137
H61A  2    0.421340    0.557014    0.185721    21.00000   -1.50000
H61B  2    0.516574    0.559320    0.242824    21.00000   -1.50000
H61C  2    0.386619    0.603836    0.276217    21.00000   -1.50000
AFIX   0
C7A   1    0.494768    0.415286    0.428358    21.00000    0.03049    0.07760 =
         0.06083   -0.04253    0.00028   -0.02276
AFIX 137
H71A  2    0.438309    0.468505    0.456320    21.00000   -1.50000
H71B  2    0.566456    0.429149    0.416521    21.00000   -1.50000
H71C  2    0.505496    0.338745    0.476614    21.00000   -1.50000
AFIX   0
C8A   1    0.443159    0.363649    0.129603    21.00000    0.03199    0.05704 =
         0.04372   -0.02490    0.00845   -0.02297
AFIX  23
H81A  2    0.383642    0.347787    0.108586    21.00000   -1.20000
H81B  2    0.418076    0.445384    0.113078    21.00000   -1.20000
AFIX   0
C9A   1    0.552728    0.328614    0.068360    21.00000    0.03840    0.06069 =
         0.04722   -0.02886    0.01549   -0.02427
AFIX  23
H91A  2    0.537163    0.364903   -0.005120    21.00000   -1.20000
H91B  2    0.609143    0.354502    0.081248    21.00000   -1.20000
AFIX   0
C10A  1    0.600629    0.202316    0.097280    21.00000    0.03903    0.06536 =
         0.06459   -0.03909    0.01753   -0.02087
AFIX  23
H10A  2    0.674300    0.181952    0.061370    21.00000   -1.20000
H10B  2    0.548987    0.177861    0.075255    21.00000   -1.20000
AFIX   0
C11A  1    0.616372    0.141155    0.212337    21.00000    0.03338    0.05365 =
         0.06557   -0.02770    0.01193   -0.01660
AFIX  23
H11A  2    0.673233    0.159979    0.233855    21.00000   -1.20000
H11B  2    0.644001    0.059247    0.229137    21.00000   -1.20000
AFIX   0
C12A  1    0.503566    0.175957    0.269135    21.00000    0.02811    0.05148 =
         0.04511   -0.02051    0.00517   -0.01603
AFIX  23
H12A  2    0.514394    0.135598    0.343160    21.00000   -1.20000
H12B  2    0.448112    0.153997    0.249361    21.00000   -1.20000
AFIX   0
REM ===============================================================
PART 2 -21.0
C1B   1    0.335963    0.373731    0.260609   -21.00000    0.02721    0.04868 =
         0.03436   -0.01944    0.00127   -0.01418
N2B   3    0.340418    0.435888    0.308965   -21.00000    0.02589    0.05203 =
         0.03907   -0.02161    0.00250   -0.01697
C3B   1    0.449950    0.454512    0.303287   -21.00000    0.02611    0.05600 =
         0.04463   -0.02640    0.00245   -0.01974
C4B   1    0.514597    0.405199    0.227761   -21.00000    0.03902    0.07297 =
         0.08712   -0.05258    0.01007   -0.02646
AFIX  23
H42A  2    0.592095    0.357901    0.251545   -21.00000   -1.20000
H42B  2    0.519892    0.465657    0.162375   -21.00000   -1.20000
AFIX   0
C5B   1    0.454336    0.330955    0.211332   -21.00000    0.02542    0.04868 =
         0.03196   -0.01631   -0.00100   -0.01584
C6B   1    0.427074    0.578572    0.273217   -21.00000    0.03395    0.05917 =
         0.05635   -0.02481    0.00716   -0.01995
AFIX 137
H62A  2    0.373385    0.605902    0.322332   -21.00000   -1.50000
H62B  2    0.395253    0.619163    0.205354   -21.00000   -1.50000
H62C  2    0.497799    0.590824    0.272534   -21.00000   -1.50000
AFIX   0
C7B   1    0.500262    0.396805    0.408500   -21.00000    0.03142    0.07001 =
         0.05561   -0.02960    0.00473   -0.02431
AFIX 137
H72A  2    0.570664    0.410629    0.405378   -21.00000   -1.50000
H72B  2    0.515791    0.316078    0.431442   -21.00000   -1.50000
H72C  2    0.446670    0.426615    0.456309   -21.00000   -1.50000
AFIX   0
C8B   1    0.463853    0.345035    0.105764   -21.00000    0.07934    0.05162 =
         0.02297   -0.00592    0.00509   -0.02662
AFIX  23
H82A  2    0.440661    0.425904    0.063687   -21.00000   -1.20000
H82B  2    0.411951    0.314268    0.092689   -21.00000   -1.20000
AFIX   0
C9B   1    0.584953    0.286111    0.074192   -21.00000    0.04036    0.06427 =
         0.08013   -0.03445    0.02858   -0.00840
AFIX  23
H92A  2    0.585929    0.290509    0.003534   -21.00000   -1.20000
H92B  2    0.634808    0.325163    0.076141   -21.00000   -1.20000
AFIX   0
C10B  1    0.630087    0.163216    0.144519   -21.00000    0.03605    0.05910 =
         0.11573   -0.03147   -0.00183   -0.01693
AFIX  23
H10C  2    0.708328    0.128675    0.122563   -21.00000   -1.20000
H10D  2    0.583583    0.123135    0.138193   -21.00000   -1.20000
AFIX   0
C11B  1    0.629049    0.148840    0.256317   -21.00000    0.07181    0.06621 =
         0.11521   -0.04529    0.03679   -0.02261
AFIX  23
H11C  2    0.682578    0.180395    0.265330   -21.00000   -1.20000
H11D  2    0.652266    0.068384    0.299777   -21.00000   -1.20000
AFIX   0
C12B  1    0.508325    0.210656    0.286804   -21.00000    0.03044    0.11736 =
         0.07095   -0.03997   -0.00238   -0.03181
AFIX  23
H12C  2    0.509945    0.213577    0.354285   -21.00000   -1.20000
H12D  2    0.459870    0.166778    0.293604   -21.00000   -1.20000
AFIX   0
PART 0
C13A  1    0.247382    0.467985    0.389683    11.00000    0.02541    0.06485 =
         0.05952   -0.03838    0.00225   -0.01582
C14A  1    0.233604    0.417447    0.495232    11.00000    0.02898    0.06929 =
         0.04861   -0.02483   -0.00057   -0.01743
C15A  1    0.145627    0.478704    0.544091    11.00000    0.03549    0.08895 =
         0.05046   -0.03554    0.00513   -0.02204
AFIX  43
H15A  2    0.134664    0.446785    0.615572    11.00000   -1.20000
AFIX   0
C16A  1    0.074865    0.583810    0.491073    11.00000    0.03186    0.08159 =
         0.07001   -0.04832    0.00417   -0.01471
AFIX  43
H16A  2    0.017671    0.624746    0.526445    11.00000   -1.20000
AFIX   0
C17A  1    0.086111    0.630228    0.387325    11.00000    0.03269    0.06206 =
         0.06850   -0.03663   -0.00039   -0.01288
AFIX  43
H17A  2    0.035644    0.702620    0.351704    11.00000   -1.20000
AFIX   0
C18A  1    0.170386    0.573040    0.333069    11.00000    0.03212    0.06143 =
         0.05399   -0.02859   -0.00064   -0.01909
C19A  1    0.168629    0.621911    0.217851    11.00000    0.03918    0.06846 =
         0.05845   -0.02219   -0.00414   -0.02004
AFIX  13
H19A  2    0.237212    0.573805    0.191650    11.00000   -1.20000
AFIX   0
C20A  1    0.169951    0.741006    0.171512    11.00000    0.05269    0.07863 =
         0.07813   -0.01565   -0.01181   -0.02670
AFIX 137
H20A  2    0.177772    0.763861    0.097391    11.00000   -1.50000
H20B  2    0.233659    0.744681    0.197498    11.00000   -1.50000
H20C  2    0.099275    0.791321    0.189747    11.00000   -1.50000
AFIX   0
C21A  1    0.063833    0.616907    0.183167    11.00000    0.05004    0.08655 =
         0.06416   -0.02573   -0.01269   -0.02501
AFIX 137
H21A  2    0.066808    0.640269    0.108989    11.00000   -1.50000
H21B  2   -0.004605    0.667138    0.204343    11.00000   -1.50000
H21C  2    0.062798    0.540138    0.214160    11.00000   -1.50000
AFIX   0
REM ===============================================================
PART 1 21.0
C22A  1    0.303811    0.300566    0.561096    21.00000    0.02758    0.07277 =
         0.04182   -0.02164    0.00152   -0.01258
AFIX  13
H22A  2    0.366136    0.268825    0.517617    21.00000   -1.20000
AFIX   0
C23A  1    0.356857    0.298140    0.650714    21.00000    0.03694    0.08600 =
         0.04834   -0.02841   -0.00433   -0.01293
AFIX 137
H23A  2    0.401150    0.348319    0.624959    21.00000   -1.50000
H23B  2    0.406170    0.221710    0.686737    21.00000   -1.50000
H23C  2    0.296996    0.322849    0.697455    21.00000   -1.50000
AFIX   0
C24A  1    0.231813    0.224494    0.604101    21.00000    0.03798    0.07328 =
         0.04458   -0.01560    0.00025   -0.01691
AFIX 137
H24A  2    0.172218    0.252309    0.649507    21.00000   -1.50000
H24B  2    0.279600    0.148077    0.642131    21.00000   -1.50000
H24C  2    0.197650    0.224526    0.548121    21.00000   -1.50000
AFIX   0
PART 0
REM ===============================================================
PART 2 -21.0
C22B  1    0.302435    0.291213    0.530815   -21.00000    0.07529
AFIX  13
H22B  2    0.362752    0.278613    0.478037   -21.00000   -1.20000
AFIX   0
C23B  1    0.360127    0.258066    0.630017   -21.00000    0.07799
AFIX 137
H23D  2    0.302725    0.264557    0.684267   -21.00000   -1.50000
H23E  2    0.402177    0.307948    0.619661   -21.00000   -1.50000
H23F  2    0.412157    0.180618    0.649193   -21.00000   -1.50000
AFIX   0
C24B  1    0.231137    0.217102    0.545603   -21.00000    0.08237
AFIX 137
H24D  2    0.280982    0.139346    0.560101   -21.00000   -1.50000
H24E  2    0.190233    0.243732    0.483515   -21.00000   -1.50000
H24F  2    0.177079    0.221332    0.602551   -21.00000   -1.50000
AFIX   0
PART 0
C1C   1    0.091540    0.214137    0.201183    11.00000    0.03226    0.06142 =
         0.06164   -0.03502    0.00503   -0.02140
N2C   3    0.097891    0.116898    0.196244    11.00000    0.02827    0.05691 =
         0.05969   -0.02696    0.00122   -0.02198
C3C   1   -0.013248    0.105085    0.192249    11.00000    0.03069    0.05968 =
         0.07335   -0.02866   -0.00034   -0.02453
PART 1 31.0
C4C   1   -0.094324    0.229392    0.166880    31.00000    0.02958    0.05528 =
         0.06517   -0.02418   -0.00494   -0.01882
AFIX  23
H43A  2   -0.110389    0.265913    0.093501    31.00000   -1.20000
H43B  2   -0.166541    0.232175    0.205993    31.00000   -1.20000
AFIX   0
PART 2 -31.0
SIMU 0.01 C4C C4D
C4D   1   -0.096647    0.201455    0.220718   -31.00000    0.04025    0.05731 =
         0.05743   -0.02194   -0.00007   -0.02740
AFIX  23
H43A  2   -0.119060    0.174843    0.293613   -31.00000   -1.20000
H43B  2   -0.165151    0.236934    0.179844   -31.00000   -1.20000
AFIX   0
PART 0
C5C   1   -0.032150    0.288867    0.197040    11.00000    0.02982    0.05893 =
         0.06362   -0.03240    0.00412   -0.02199
C6C   1   -0.019194    0.083136    0.098562    11.00000    0.05102    0.10157 =
         0.09049   -0.04375   -0.01213   -0.03784
AFIX 137
H63A  2   -0.013983    0.147133    0.037652    11.00000   -1.50000
H63B  2   -0.090928    0.072451    0.099816    11.00000   -1.50000
H63C  2    0.043478    0.015604    0.097527    11.00000   -1.50000
AFIX   0
C7C   1   -0.032077    0.011174    0.284750    11.00000    0.04745    0.11289 =
         0.08741   -0.00741    0.00560   -0.05127
AFIX 137
H73A  2   -0.104503    0.004689    0.280278    11.00000   -1.50000
H73B  2   -0.032907    0.026716    0.345779    11.00000   -1.50000
H73C  2    0.028904   -0.059111    0.288500    11.00000   -1.50000
AFIX   0
C8C   1   -0.051313    0.398026    0.105488    11.00000    0.04500    0.09947 =
         0.04851   -0.01645    0.00372   -0.02516
AFIX  23
H83A  2   -0.032853    0.381480    0.042367    11.00000   -1.20000
H83B  2   -0.000250    0.435578    0.108058    11.00000   -1.20000
AFIX   0
C9C   1   -0.175122    0.477484    0.103271    11.00000    0.04738    0.08200 =
         0.08117    0.00900   -0.00846   -0.02268
AFIX  23
H93A  2   -0.183590    0.549164    0.045384    11.00000   -1.20000
H93B  2   -0.225459    0.443461    0.092804    11.00000   -1.20000
AFIX   0
C10C  1   -0.209438    0.499623    0.198676    11.00000    0.03641    0.06836 =
         0.12056   -0.04242    0.01669   -0.02038
AFIX  23
H10E  2   -0.290423    0.545772    0.196412    11.00000   -1.20000
H10F  2   -0.166028    0.542851    0.204315    11.00000   -1.20000
AFIX   0
C11C  1   -0.190383    0.394252    0.290153    11.00000    0.03132    0.09437 =
         0.07896   -0.05319    0.01456   -0.02816
AFIX  23
H11E  2   -0.241347    0.355793    0.289326    11.00000   -1.20000
H11F  2   -0.208732    0.412792    0.352237    11.00000   -1.20000
AFIX   0
C12C  1   -0.068388    0.316072    0.292988    11.00000    0.03054    0.08441 =
         0.05212   -0.02734    0.00996   -0.02558
AFIX  23
H12E  2   -0.018295    0.351532    0.301425    11.00000   -1.20000
H12F  2   -0.059670    0.245664    0.352516    11.00000   -1.20000
AFIX   0
C13C  1    0.204399    0.030209    0.193350    11.00000    0.03110    0.05169 =
         0.05634   -0.02536    0.00102   -0.01876
C14C  1    0.258522    0.032152    0.098273    11.00000    0.03310    0.05245 =
         0.05332   -0.02481    0.00226   -0.01930
C15C  1    0.357182   -0.058072    0.097074    11.00000    0.03681    0.06094 =
         0.05948   -0.02942    0.00497   -0.01960
AFIX  43
H15C  2    0.394260   -0.059029    0.033893    11.00000   -1.20000
AFIX   0
C16C  1    0.401006   -0.144515    0.184812    11.00000    0.03275    0.05905 =
         0.06628   -0.02173   -0.00257   -0.01138
AFIX  43
H16C  2    0.466061   -0.206055    0.182016    11.00000   -1.20000
AFIX   0
C17C  1    0.350634   -0.142085    0.277063    11.00000    0.03858    0.06494 =
         0.06017   -0.01161   -0.00768   -0.01624
AFIX  43
H17C  2    0.382543   -0.201805    0.337620    11.00000   -1.20000
AFIX   0
C18C  1    0.253135   -0.053434    0.283927    11.00000    0.03703    0.06873 =
         0.05142   -0.02035    0.00103   -0.02380
PART 1 21.0
C19C  1    0.210088   -0.045820    0.387767    21.00000    0.04963    0.06105 =
         0.04645   -0.01292   -0.00073   -0.01570
AFIX  13
H19C  2    0.139815    0.020891    0.379267    21.00000   -1.20000
AFIX   0
C20C  1    0.184910   -0.151319    0.459989    21.00000    0.06891    0.07003 =
         0.05483   -0.01188    0.00773   -0.02628
AFIX 137
H20D  2    0.131717   -0.164113    0.428635    21.00000   -1.50000
H20E  2    0.151780   -0.141606    0.523938    21.00000   -1.50000
H20F  2    0.255115   -0.215770    0.473626    21.00000   -1.50000
AFIX   0
C21C  1    0.301296   -0.033298    0.435924    21.00000    0.06572    0.07420 =
         0.04848   -0.01177   -0.00914   -0.02503
AFIX 137
H21D  2    0.370080   -0.098842    0.444752    21.00000   -1.50000
H21E  2    0.273380   -0.027518    0.502216    21.00000   -1.50000
H21F  2    0.318079    0.034381    0.391240    21.00000   -1.50000
AFIX   0
PART 0
PART 2 -21.0
C19D  1    0.212891   -0.085039    0.394833   -21.00000    0.06363    0.05988 =
         0.05363   -0.01380    0.00827   -0.00320
AFIX  13
H19D  2    0.141230   -0.022373    0.395751   -21.00000   -1.20000
AFIX   0
C20D  1    0.290870   -0.084358    0.462662   -21.00000    0.11119    0.14192 =
         0.04809   -0.00675    0.00884   -0.06964
AFIX 137
H20G  2    0.266248   -0.113505    0.533840   -21.00000   -1.50000
H20H  2    0.288629   -0.007576    0.444800   -21.00000   -1.50000
H20I  2    0.368113   -0.131552    0.453166   -21.00000   -1.50000
AFIX   0
C21D  1    0.179845   -0.196166    0.448718   -21.00000    0.13119    0.08212 =
         0.05615   -0.01513    0.01300   -0.04236
AFIX 137
H21G  2    0.245019   -0.258713    0.484488   -21.00000   -1.50000
H21H  2    0.157380   -0.213640    0.397145   -21.00000   -1.50000
H21I  2    0.116949   -0.184022    0.497433   -21.00000   -1.50000
AFIX   0
PART 0
C22C  1    0.221157    0.128237   -0.002038    11.00000    0.04630    0.05769 =
         0.05884   -0.02478    0.00307   -0.01492
AFIX  13
H22C  2    0.149891    0.185025    0.010684    11.00000   -1.20000
AFIX   0
C23C  1    0.198938    0.091149   -0.081771    11.00000    0.07346    0.08049 =
         0.05671   -0.03029   -0.00929   -0.00501
AFIX 137
H23G  2    0.166026    0.157195   -0.141557    11.00000   -1.50000
H23H  2    0.146423    0.049515   -0.053015    11.00000   -1.50000
H23I  2    0.270162    0.043033   -0.101704    11.00000   -1.50000
AFIX   0
C24C  1    0.311191    0.184227   -0.046152    11.00000    0.06484    0.06489 =
         0.07671   -0.01632    0.01999   -0.02560
AFIX 137
H24G  2    0.380023    0.131147   -0.063516    11.00000   -1.50000
H24H  2    0.327994    0.207018    0.004327    11.00000   -1.50000
H24I  2    0.283015    0.250248   -0.107418    11.00000   -1.50000
AFIX   0
HKLF 4

REM  solve in P-1
REM R1 =  0.0692 for    5848 Fo > 4sig(Fo)  and  0.0843 for all    7289 data
REM    635 parameters refined using    238 restraints

END

WGHT      0.0773      1.6102

REM Highest difference peak  0.485,  deepest hole -0.335,  1-sigma level  0.051
Q1    1   0.1996  0.3571  0.2601  11.00000  0.05    0.49
Q2    1   0.1879  0.3217  0.1204  11.00000  0.05    0.35
Q3    1   0.1935  0.4103  0.1778  11.00000  0.05    0.28
Q4    1   0.2589  0.2383  0.3825  11.00000  0.05    0.28
Q5    1   0.2555  0.1407  0.3206  11.00000  0.05    0.28
Q6    1   0.2796  0.3740  0.2542  11.00000  0.05    0.27
Q7    1   0.2412  0.2206  0.1415  11.00000  0.05    0.26
Q8    1   0.1523  0.1779  0.2394  11.00000  0.05    0.26
Q9    1   0.2082  0.2429  0.3010  11.00000  0.05    0.25
Q10   1   0.0401  0.6867  0.1222  11.00000  0.05    0.22
Q11   1   0.2219  0.3214  0.2014  11.00000  0.05    0.22
Q12   1   0.0679  0.1761  0.1329  11.00000  0.05    0.22
Q13   1   0.1353  0.0619  0.2523  11.00000  0.05    0.21
Q14   1   0.4653  0.4789  0.3584  11.00000  0.05    0.21
Q15   1   0.2431  0.2028  0.2430  11.00000  0.05    0.20
Q16   1   0.1992  0.3415  0.3598  11.00000  0.05    0.20
Q17   1   0.3456  0.3768  0.3142  11.00000  0.05    0.20
Q18   1  -0.1966  0.4404  0.0752  11.00000  0.05    0.20
Q19   1  -0.1091  0.0950  0.1049  11.00000  0.05    0.19
Q20   1  -0.0166  0.3255  0.0706  11.00000  0.05    0.19
;
_shelx_res_checksum              38706
####################################################################### 
# 
# This file contains crystal structure data downloaded from the 
# Cambridge Structural Database (CSD) hosted by the Cambridge 
# Crystallographic Data Centre (CCDC).
# 
# Full information about CCDC data access policies and citation 
# guidelines are available at http://www.ccdc.cam.ac.uk/access/V1 
# 
# Audit and citation data items may have been added by the CCDC. 
# Please retain this information to preserve the provenance of 
# this file and to allow appropriate attribution of the data. 
# 
#######################################################################

data_km102_23
_database_code_depnum_ccdc_archive 'CCDC 983863'
_audit_update_record             
;
2014-01-28 deposited with the CCDC.
2015-06-18 downloaded from the CCDC.
;

_audit_creation_method           SHELXL-2013

#----------------------------------------------------------------------------#
#                   CHEMICAL INFORMATION                                     #
#----------------------------------------------------------------------------#
_chemical_name_systematic        
;
 ?
;
_chemical_name_common            ?
_chemical_melting_point          ?
_chemical_formula_moiety         'C46 H70 N2 Si2'
_chemical_formula_sum            'C46 H70 N2 Si2'
_chemical_formula_weight         707.22

loop_
_atom_type_symbol
_atom_type_description
_atom_type_scat_dispersion_real
_atom_type_scat_dispersion_imag
_atom_type_scat_source
C C 0.0006 0.0007 'International Tables Vol C Tables 4.2.6.8 and 6.1.1.4'
H H 0.0000 0.0000 'International Tables Vol C Tables 4.2.6.8 and 6.1.1.4'
N N 0.0018 0.0014 'International Tables Vol C Tables 4.2.6.8 and 6.1.1.4'
Si Si 0.0382 0.0313 'International Tables Vol C Tables 4.2.6.8 and 6.1.1.4'

_space_group_crystal_system      triclinic
_space_group_IT_number           2
_space_group_name_H-M_alt        'P -1'
_space_group_name_Hall           '-P 1'

_shelx_space_group_comment       
;
The symmetry employed for this shelxl refinement is uniquely defined
by the following loop, which should always be used as a source of
symmetry information in preference to the above space-group names.
They are only intended as comments.
;

loop_
_space_group_symop_operation_xyz
'x, y, z'
'-x, -y, -z'

#----------------------------------------------------------------------------#
#                   UNIT CELL INFORMATION                                    #
#----------------------------------------------------------------------------#
_cell_length_a                   12.79(2)
_cell_length_b                   13.783(9)
_cell_length_c                   14.433(19)
_cell_angle_alpha                66.35(6)
_cell_angle_beta                 79.58(10)
_cell_angle_gamma                67.48(7)
_cell_volume                     2152(5)
_cell_formula_units_Z            2
_cell_measurement_temperature    23(2)
_cell_measurement_reflns_used    9196
_cell_measurement_theta_min      1.034
_cell_measurement_theta_max      16.923

#----------------------------------------------------------------------------#
#                   COMPUTER PROGRAMS USED                                   #
#----------------------------------------------------------------------------#
_computing_data_collection       'XDS (Kabsch, 2013)'
_computing_cell_refinement       'XDS (Kabsch, 2013)'
_computing_structure_solution    'SHELXS-97 (Sheldrick, 2008)'
_computing_publication_material  'enCIFer 1.4, CCDC, 2011'
_computing_structure_refinement  'SHELXL-2013 (Sheldrick, 2013)'
_computing_molecular_graphics    ?

#----------------------------------------------------------------------------#
#                   CRYSTAL INFORMATION                                      #
#----------------------------------------------------------------------------#
_exptl_crystal_description       bloc
_exptl_crystal_colour            red
_exptl_crystal_density_meas      ?
_exptl_crystal_density_method    ?
_exptl_crystal_density_diffrn    1.091
_exptl_crystal_F_000             776
_exptl_transmission_factor_min   ?
_exptl_transmission_factor_max   ?
_exptl_crystal_size_max          0.065
_exptl_crystal_size_mid          0.025
_exptl_crystal_size_min          0.017

#----------------------------------------------------------------------------#
#                   ABSORPTION CORRECTION                                    #
#----------------------------------------------------------------------------#
_exptl_absorpt_coefficient_mu    0.059
_exptl_absorpt_correction_type   empirical
_exptl_absorpt_correction_T_min  0.6688
_exptl_absorpt_correction_T_max  0.7441
_exptl_absorpt_process_details   
;
SADABS version 2013/1, multi-scan. (G. M. Sheldrick, 2008)
;

_exptl_special_details           
;
The data were measured at the PETRA beamline P11
with an Cryosystems of America low temperature device
at a temperature of 23 K and hard X-rays of 0.4769 Angstroem.
;

_diffrn_ambient_temperature      23(2)
_diffrn_radiation_wavelength     0.4769
_diffrn_radiation_type           synchrotron
_diffrn_source                   synchrotron
_diffrn_measurement_device_type  'Piezodiffractometer at P11 beamline (DESY)'
_diffrn_measurement_method       '\f scans'
_diffrn_detector_area_resol_mean ?
_diffrn_reflns_number            45604
_diffrn_reflns_av_unetI/netI     0.0833
_diffrn_reflns_av_R_equivalents  0.1179
_diffrn_reflns_limit_h_min       -15
_diffrn_reflns_limit_h_max       15
_diffrn_reflns_limit_k_min       -16
_diffrn_reflns_limit_k_max       16
_diffrn_reflns_limit_l_min       -17
_diffrn_reflns_limit_l_max       17
_diffrn_reflns_theta_min         1.034
_diffrn_reflns_theta_max         16.923
_diffrn_reflns_theta_full        16.627
_diffrn_measured_fraction_theta_max 0.967
_diffrn_measured_fraction_theta_full 0.971
_diffrn_reflns_Laue_measured_fraction_max 0.967
_diffrn_reflns_Laue_measured_fraction_full 0.971
_diffrn_reflns_point_group_measured_fraction_max 0.967
_diffrn_reflns_point_group_measured_fraction_full 0.971
_reflns_number_total             7928
_reflns_number_gt                4507
_reflns_threshold_expression     'I > 2\s(I)'
_reflns_Friedel_coverage         0.000

_reflns_special_details          
;
 Reflections were merged by SHELXL according to the crystal
 class for the calculation of statistics and refinement.
;


_refine_special_details          
;
ISOR restraints were used for the two Si atoms of the alternative
site which only have 6% occupancy.
;
_refine_ls_structure_factor_coef Fsqd
_refine_ls_matrix_type           full
_refine_ls_weighting_scheme      calc
_refine_ls_weighting_details     
'w=1/[\s^2^(Fo^2^)+(0.0752P)^2^+0.3950P] where P=(Fo^2^+2Fc^2^)/3'
_atom_sites_solution_primary     ?
_atom_sites_solution_secondary   ?
_atom_sites_solution_hydrogens   geom
_refine_ls_hydrogen_treatment    constr
_refine_ls_extinction_method     SHELXL
_refine_ls_extinction_coef       0.039(4)
_refine_ls_extinction_expression Fc^*^=kFc[1+0.001xFc^2^\l^3^/sin(2\q)]^-1/4^
_refine_ls_number_reflns         7928
_refine_ls_number_parameters     493
_refine_ls_number_restraints     18
_refine_ls_R_factor_all          0.1285
_refine_ls_R_factor_gt           0.0641
_refine_ls_wR_factor_ref         0.1721
_refine_ls_wR_factor_gt          0.1418
_refine_ls_goodness_of_fit_ref   1.035
_refine_ls_restrained_S_all      1.034
_refine_ls_shift/su_max          0.000
_refine_ls_shift/su_mean         0.000

loop_
_atom_site_label
_atom_site_type_symbol
_atom_site_fract_x
_atom_site_fract_y
_atom_site_fract_z
_atom_site_U_iso_or_equiv
_atom_site_adp_type
_atom_site_occupancy
_atom_site_site_symmetry_order
_atom_site_calc_flag
_atom_site_refinement_flags_posn
_atom_site_refinement_flags_adp
_atom_site_refinement_flags_occupancy
_atom_site_disorder_assembly
_atom_site_disorder_group
Si1A Si 0.21255(8) 0.29049(8) 0.32632(7) 0.0358(3) Uani 0.932(2) 1 d . . P A 1
Si2A Si 0.20942(8) 0.26205(8) 0.18374(7) 0.0358(3) Uani 0.932(2) 1 d . . P A 1
Si1B Si 0.207(2) 0.3737(19) 0.2203(18) 0.091(7) Uani 0.068(2) 1 d . U P A 2
Si2B Si 0.2219(18) 0.1928(18) 0.2747(16) 0.081(7) Uani 0.068(2) 1 d . U P A 2
C1 C 0.3376(3) 0.3384(2) 0.2986(2) 0.0353(7) Uani 1 1 d . . . . .
N2 N 0.3423(2) 0.4074(2) 0.34162(19) 0.0350(6) Uani 1 1 d . . . . .
C3 C 0.4521(3) 0.4284(3) 0.3281(2) 0.0409(8) Uani 1 1 d . . . . .
C4 C 0.5295(3) 0.3381(3) 0.2859(3) 0.0422(8) Uani 1 1 d . . . . .
H4A H 0.5766 0.2722 0.3400 0.051 Uiso 1 1 calc R U . . .
H4B H 0.5802 0.3688 0.2313 0.051 Uiso 1 1 calc R U . . .
C5 C 0.4532(3) 0.3025(3) 0.2442(2) 0.0365(7) Uani 1 1 d . . . . .
C6 C 0.4405(3) 0.5477(3) 0.2565(3) 0.0494(9) Uani 1 1 d . . . . .
H6A H 0.4132 0.5615 0.1916 0.074 Uiso 1 1 calc R U . . .
H6B H 0.5144 0.5573 0.2458 0.074 Uiso 1 1 calc R U . . .
H6C H 0.3865 0.6015 0.2859 0.074 Uiso 1 1 calc R U . . .
C7 C 0.4943(3) 0.4094(3) 0.4285(3) 0.0492(9) Uani 1 1 d . . . . .
H7A H 0.4381 0.4615 0.4585 0.074 Uiso 1 1 calc R U . . .
H7B H 0.5661 0.4231 0.4166 0.074 Uiso 1 1 calc R U . . .
H7C H 0.5056 0.3315 0.4747 0.074 Uiso 1 1 calc R U . . .
C8 C 0.4381(3) 0.3653(3) 0.1294(2) 0.0408(8) Uani 1 1 d . . . . .
H8A H 0.3788 0.3491 0.1087 0.049 Uiso 1 1 calc R U . . .
H8B H 0.4118 0.4475 0.1140 0.049 Uiso 1 1 calc R U . . .
C9 C 0.5469(3) 0.3320(3) 0.0678(3) 0.0507(9) Uani 1 1 d . . . . .
H9A H 0.5311 0.3705 -0.0052 0.061 Uiso 1 1 calc R U . . .
H9B H 0.6034 0.3570 0.0817 0.061 Uiso 1 1 calc R U . . .
C10 C 0.5954(3) 0.2051(3) 0.0937(3) 0.0556(10) Uani 1 1 d . . . . .
H10A H 0.6686 0.1855 0.0563 0.067 Uiso 1 1 calc R U . . .
H10B H 0.5429 0.1813 0.0723 0.067 Uiso 1 1 calc R U . . .
C11 C 0.6135(3) 0.1423(3) 0.2072(3) 0.0499(9) Uani 1 1 d . . . . .
H11A H 0.6707 0.1613 0.2277 0.060 Uiso 1 1 calc R U . . .
H11B H 0.6424 0.0599 0.2226 0.060 Uiso 1 1 calc R U . . .
C12 C 0.5022(3) 0.1743(3) 0.2671(2) 0.0429(8) Uani 1 1 d . . . . .
H12A H 0.5158 0.1335 0.3404 0.052 Uiso 1 1 calc R U . . .
H12B H 0.4466 0.1511 0.2494 0.052 Uiso 1 1 calc R U . . .
C13 C 0.2454(3) 0.4649(3) 0.3939(2) 0.0366(7) Uani 1 1 d . . . . .
C14 C 0.2322(3) 0.4147(3) 0.4993(2) 0.0397(8) Uani 1 1 d . . . . .
C15 C 0.1448(3) 0.4775(3) 0.5475(3) 0.0456(8) Uani 1 1 d . . . . .
H15A H 0.1339 0.4459 0.6188 0.055 Uiso 1 1 calc R U . . .
C16 C 0.0737(3) 0.5843(3) 0.4945(3) 0.0453(9) Uani 1 1 d . . . . .
H16A H 0.0171 0.6268 0.5295 0.054 Uiso 1 1 calc R U . . .
C17 C 0.0852(3) 0.6291(3) 0.3910(3) 0.0437(8) Uani 1 1 d . . . . .
H17A H 0.0347 0.7020 0.3550 0.052 Uiso 1 1 calc R U . . .
C18 C 0.1688(3) 0.5703(3) 0.3374(2) 0.0378(7) Uani 1 1 d . . . . .
C19 C 0.1667(3) 0.6180(3) 0.2226(2) 0.0434(8) Uani 1 1 d . . . . .
H19A H 0.2355 0.5692 0.1964 0.052 Uiso 1 1 calc R U . . .
C20 C 0.1672(3) 0.7395(3) 0.1754(3) 0.0574(10) Uani 1 1 d . . . . .
H20A H 0.1776 0.7614 0.1018 0.086 Uiso 1 1 calc R U . . .
H20B H 0.2293 0.7441 0.2026 0.086 Uiso 1 1 calc R U . . .
H20C H 0.0950 0.7906 0.1917 0.086 Uiso 1 1 calc R U . . .
C21 C 0.0616(3) 0.6136(3) 0.1891(3) 0.0513(9) Uani 1 1 d . . . . .
H21A H 0.0619 0.6415 0.1151 0.077 Uiso 1 1 calc R U . . .
H21B H -0.0069 0.6610 0.2141 0.077 Uiso 1 1 calc R U . . .
H21C H 0.0629 0.5356 0.2169 0.077 Uiso 1 1 calc R U . . .
C22 C 0.3027(3) 0.2953(3) 0.5623(2) 0.0467(8) Uani 1 1 d . . . . .
H22A H 0.3645 0.2644 0.5176 0.056 Uiso 1 1 calc R U . . .
C23 C 0.3572(3) 0.2906(3) 0.6513(3) 0.0587(10) Uani 1 1 d . . . . .
H23A H 0.3982 0.3439 0.6263 0.088 Uiso 1 1 calc R U . . .
H23B H 0.4100 0.2141 0.6837 0.088 Uiso 1 1 calc R U . . .
H23C H 0.2980 0.3108 0.7007 0.088 Uiso 1 1 calc R U . . .
C24 C 0.2305(3) 0.2189(3) 0.6047(3) 0.0567(10) Uani 1 1 d . . . . .
H24A H 0.1717 0.2457 0.6514 0.085 Uiso 1 1 calc R U . . .
H24B H 0.2788 0.1413 0.6409 0.085 Uiso 1 1 calc R U . . .
H24C H 0.1949 0.2209 0.5489 0.085 Uiso 1 1 calc R U . . .
C1C C 0.0867(3) 0.2161(3) 0.2017(2) 0.0390(8) Uani 1 1 d . . . . .
N2C N 0.0936(2) 0.1172(2) 0.1979(2) 0.0384(6) Uani 1 1 d . . . . .
C3C C -0.0175(3) 0.1050(3) 0.1945(3) 0.0448(8) Uani 1 1 d . . . . .
C4C C -0.0978(11) 0.2327(12) 0.1666(15) 0.045(3) Uani 0.43(2) 1 d . U P B 1
H43A H -0.1112 0.2687 0.0931 0.054 Uiso 0.43(2) 1 calc R U P B 1
H43B H -0.1716 0.2376 0.2036 0.054 Uiso 0.43(2) 1 calc R U P B 1
C4D C -0.1048(7) 0.2055(9) 0.2192(11) 0.040(2) Uani 0.57(2) 1 d . U P B 2
H43C H -0.1313 0.1811 0.2909 0.048 Uiso 0.57(2) 1 calc R U P B 2
H43D H -0.1710 0.2415 0.1755 0.048 Uiso 0.57(2) 1 calc R U P B 2
C5C C -0.0380(3) 0.2908(3) 0.1970(2) 0.0403(8) Uani 1 1 d . . . . .
C6C C -0.0257(3) 0.0877(4) 0.0988(3) 0.0681(12) Uani 1 1 d . . . . .
H6D H -0.0167 0.1516 0.0394 0.102 Uiso 1 1 calc R U . . .
H6E H -0.0999 0.0825 0.0981 0.102 Uiso 1 1 calc R U . . .
H6F H 0.0340 0.0178 0.0971 0.102 Uiso 1 1 calc R U . . .
C7C C -0.0339(3) 0.0053(4) 0.2845(3) 0.0736(12) Uani 1 1 d . . . . .
H7D H -0.1062 -0.0012 0.2796 0.110 Uiso 1 1 calc R U . . .
H7E H -0.0343 0.0170 0.3473 0.110 Uiso 1 1 calc R U . . .
H7F H 0.0281 -0.0640 0.2848 0.110 Uiso 1 1 calc R U . . .
C8C C -0.0587(3) 0.3972(3) 0.1027(3) 0.0667(11) Uani 1 1 d . . . . .
H8C H -0.0391 0.3761 0.0422 0.080 Uiso 1 1 calc R U . . .
H8D H -0.0084 0.4371 0.1019 0.080 Uiso 1 1 calc R U . . .
C9C C -0.1825(3) 0.4774(4) 0.0973(3) 0.0807(14) Uani 1 1 d . . . . .
H9C H -0.1910 0.5472 0.0367 0.097 Uiso 1 1 calc R U . . .
H9D H -0.2326 0.4409 0.0909 0.097 Uiso 1 1 calc R U . . .
C10C C -0.2171(3) 0.5071(3) 0.1910(4) 0.0761(14) Uani 1 1 d . . . . .
H10C H -0.1734 0.5521 0.1926 0.091 Uiso 1 1 calc R U . . .
H10D H -0.2984 0.5538 0.1885 0.091 Uiso 1 1 calc R U . . .
C11C C -0.1969(3) 0.4040(3) 0.2843(3) 0.0570(10) Uani 1 1 d . . . . .
H11C H -0.2466 0.3632 0.2860 0.068 Uiso 1 1 calc R U . . .
H11D H -0.2166 0.4261 0.3443 0.068 Uiso 1 1 calc R U . . .
C12C C -0.0737(3) 0.3260(3) 0.2891(3) 0.0528(9) Uani 1 1 d . . . . .
H12C H -0.0637 0.2578 0.3514 0.063 Uiso 1 1 calc R U . . .
H12D H -0.0244 0.3650 0.2923 0.063 Uiso 1 1 calc R U . . .
C13C C 0.2013(3) 0.0286(2) 0.1963(2) 0.0374(7) Uani 1 1 d . . . . .
C14C C 0.2554(3) 0.0300(2) 0.1015(2) 0.0377(8) Uani 1 1 d . . . . .
C15C C 0.3541(3) -0.0622(3) 0.1022(3) 0.0438(8) Uani 1 1 d . . . . .
H15C H 0.3918 -0.0647 0.0397 0.053 Uiso 1 1 calc R U . . .
C16C C 0.3977(3) -0.1484(3) 0.1901(3) 0.0454(8) Uani 1 1 d . . . . .
H16C H 0.4631 -0.2109 0.1880 0.054 Uiso 1 1 calc R U . . .
C17C C 0.3466(3) -0.1443(3) 0.2817(3) 0.0486(9) Uani 1 1 d . . . . .
H17C H 0.3786 -0.2038 0.3423 0.058 Uiso 1 1 calc R U . . .
C18C C 0.2490(3) -0.0551(3) 0.2877(3) 0.0432(8) Uani 1 1 d . . . . .
C19C C 0.2051(3) -0.0501(3) 0.3910(3) 0.0544(9) Uani 1 1 d . . . . .
H19C H 0.1345 0.0173 0.3823 0.065 Uiso 1 1 calc R U . . .
C20C C 0.1770(4) -0.1565(3) 0.4618(3) 0.0758(13) Uani 1 1 d . . . . .
H20D H 0.1253 -0.1684 0.4283 0.114 Uiso 1 1 calc R U . . .
H20E H 0.1410 -0.1463 0.5248 0.114 Uiso 1 1 calc R U . . .
H20F H 0.2470 -0.2223 0.4771 0.114 Uiso 1 1 calc R U . . .
C21C C 0.2934(4) -0.0375(3) 0.4414(3) 0.0678(12) Uani 1 1 d . . . . .
H21D H 0.3621 -0.1045 0.4529 0.102 Uiso 1 1 calc R U . . .
H21E H 0.2623 -0.0296 0.5062 0.102 Uiso 1 1 calc R U . . .
H21F H 0.3120 0.0296 0.3970 0.102 Uiso 1 1 calc R U . . .
C22C C 0.2196(3) 0.1252(3) 0.0015(2) 0.0442(8) Uani 1 1 d . . . . .
H22C H 0.1486 0.1838 0.0133 0.053 Uiso 1 1 calc R U . . .
C23C C 0.1967(3) 0.0867(3) -0.0772(3) 0.0601(10) Uani 1 1 d . . . . .
H23D H 0.1662 0.1527 -0.1380 0.090 Uiso 1 1 calc R U . . .
H23E H 0.1418 0.0476 -0.0485 0.090 Uiso 1 1 calc R U . . .
H23F H 0.2675 0.0354 -0.0951 0.090 Uiso 1 1 calc R U . . .
C24C C 0.3117(3) 0.1793(3) -0.0427(3) 0.0582(10) Uani 1 1 d . . . . .
H24D H 0.3805 0.1242 -0.0587 0.087 Uiso 1 1 calc R U . . .
H24E H 0.3283 0.2028 0.0070 0.087 Uiso 1 1 calc R U . . .
H24F H 0.2848 0.2452 -0.1044 0.087 Uiso 1 1 calc R U . . .

loop_
_atom_site_aniso_label
_atom_site_aniso_U_11
_atom_site_aniso_U_22
_atom_site_aniso_U_33
_atom_site_aniso_U_23
_atom_site_aniso_U_13
_atom_site_aniso_U_12
Si1A 0.0354(6) 0.0424(6) 0.0391(6) -0.0210(5) 0.0062(4) -0.0201(4)
Si2A 0.0384(6) 0.0387(6) 0.0394(6) -0.0189(5) 0.0026(4) -0.0194(4)
Si1B 0.088(10) 0.098(10) 0.093(11) -0.031(8) -0.012(8) -0.038(8)
Si2B 0.087(10) 0.085(10) 0.068(10) -0.022(8) -0.012(7) -0.029(7)
C1 0.0379(18) 0.0399(17) 0.0336(18) -0.0176(15) 0.0024(14) -0.0163(15)
N2 0.0307(14) 0.0439(15) 0.0385(15) -0.0220(13) 0.0044(11) -0.0162(12)
C3 0.0359(18) 0.054(2) 0.047(2) -0.0284(17) 0.0067(15) -0.0230(16)
C4 0.0353(19) 0.056(2) 0.048(2) -0.0297(17) 0.0076(15) -0.0226(16)
C5 0.0356(18) 0.0439(18) 0.0393(19) -0.0201(15) 0.0066(14) -0.0215(15)
C6 0.044(2) 0.056(2) 0.058(2) -0.0237(19) 0.0076(17) -0.0286(18)
C7 0.039(2) 0.072(2) 0.054(2) -0.035(2) 0.0006(16) -0.0248(18)
C8 0.045(2) 0.0453(19) 0.0403(19) -0.0177(16) 0.0038(15) -0.0241(16)
C9 0.059(2) 0.064(2) 0.041(2) -0.0266(18) 0.0137(17) -0.033(2)
C10 0.055(2) 0.068(2) 0.061(3) -0.043(2) 0.0243(19) -0.029(2)
C11 0.040(2) 0.047(2) 0.067(3) -0.0292(19) 0.0127(18) -0.0174(17)
C12 0.043(2) 0.0439(19) 0.044(2) -0.0184(16) 0.0055(16) -0.0172(16)
C13 0.0377(18) 0.0425(18) 0.0391(19) -0.0224(16) 0.0053(15) -0.0187(15)
C14 0.0370(18) 0.050(2) 0.0376(19) -0.0199(16) 0.0018(15) -0.0182(16)
C15 0.044(2) 0.063(2) 0.040(2) -0.0280(18) 0.0051(16) -0.0229(18)
C16 0.0381(19) 0.062(2) 0.049(2) -0.0352(19) 0.0086(16) -0.0195(18)
C17 0.0389(19) 0.0467(19) 0.055(2) -0.0281(18) 0.0016(16) -0.0161(16)
C18 0.0405(19) 0.0430(18) 0.0401(19) -0.0207(16) 0.0048(15) -0.0218(16)
C19 0.043(2) 0.047(2) 0.043(2) -0.0172(16) 0.0027(16) -0.0189(16)
C20 0.060(2) 0.055(2) 0.057(2) -0.0113(19) -0.0062(19) -0.027(2)
C21 0.053(2) 0.053(2) 0.051(2) -0.0177(18) -0.0074(18) -0.0208(18)
C22 0.042(2) 0.060(2) 0.038(2) -0.0183(18) 0.0006(16) -0.0186(18)
C23 0.050(2) 0.085(3) 0.040(2) -0.024(2) -0.0031(17) -0.020(2)
C24 0.053(2) 0.060(2) 0.049(2) -0.0128(19) 0.0020(18) -0.0202(19)
C1C 0.0399(19) 0.0431(18) 0.0412(19) -0.0206(16) 0.0014(15) -0.0173(15)
N2C 0.0366(15) 0.0393(15) 0.0479(17) -0.0215(13) 0.0014(12) -0.0173(12)
C3C 0.040(2) 0.050(2) 0.059(2) -0.0280(18) -0.0011(17) -0.0232(17)
C4C 0.041(5) 0.039(6) 0.059(7) -0.015(6) -0.001(6) -0.021(4)
C4D 0.036(3) 0.044(5) 0.050(6) -0.018(5) 0.000(4) -0.024(3)
C5C 0.0390(19) 0.0431(18) 0.048(2) -0.0213(16) 0.0007(15) -0.0194(15)
C6C 0.061(3) 0.098(3) 0.072(3) -0.040(3) -0.006(2) -0.045(2)
C7C 0.055(3) 0.097(3) 0.076(3) -0.021(3) 0.007(2) -0.048(2)
C8C 0.049(2) 0.086(3) 0.038(2) -0.011(2) 0.0028(18) -0.010(2)
C9C 0.046(2) 0.075(3) 0.069(3) 0.015(2) 0.000(2) -0.012(2)
C10C 0.045(2) 0.054(2) 0.125(4) -0.036(3) 0.023(3) -0.022(2)
C11C 0.041(2) 0.084(3) 0.075(3) -0.056(2) 0.0171(19) -0.032(2)
C12C 0.039(2) 0.079(3) 0.047(2) -0.028(2) 0.0096(17) -0.0265(19)
C13C 0.0363(18) 0.0370(18) 0.044(2) -0.0178(16) 0.0000(15) -0.0156(15)
C14C 0.0407(19) 0.0377(17) 0.042(2) -0.0185(15) 0.0014(15) -0.0178(15)
C15C 0.049(2) 0.0447(19) 0.045(2) -0.0224(17) 0.0051(16) -0.0212(17)
C16C 0.041(2) 0.0419(19) 0.054(2) -0.0184(18) -0.0031(17) -0.0144(16)
C17C 0.048(2) 0.045(2) 0.052(2) -0.0134(17) -0.0076(18) -0.0170(17)
C18C 0.049(2) 0.0442(19) 0.043(2) -0.0150(17) -0.0009(16) -0.0240(17)
C19C 0.062(2) 0.052(2) 0.045(2) -0.0140(18) 0.0023(18) -0.0208(19)
C20C 0.100(4) 0.068(3) 0.047(2) -0.010(2) 0.013(2) -0.035(3)
C21C 0.091(3) 0.064(3) 0.050(2) -0.018(2) -0.014(2) -0.026(2)
C22C 0.052(2) 0.0395(18) 0.044(2) -0.0201(16) 0.0025(16) -0.0147(16)
C23C 0.072(3) 0.061(2) 0.047(2) -0.028(2) -0.009(2) -0.011(2)
C24C 0.071(3) 0.053(2) 0.049(2) -0.0197(19) 0.014(2) -0.026(2)

_geom_special_details            
;
 All esds (except the esd in the dihedral angle between two l.s. planes)
 are estimated using the full covariance matrix.  The cell esds are taken
 into account individually in the estimation of esds in distances, angles
 and torsion angles; correlations between esds in cell parameters are only
 used when they are defined by crystal symmetry.  An approximate (isotropic)
 treatment of cell esds is used for estimating esds involving l.s. planes.
;

loop_
_geom_bond_atom_site_label_1
_geom_bond_atom_site_label_2
_geom_bond_distance
_geom_bond_site_symmetry_2
_geom_bond_publ_flag
Si1A C1 1.876(4) . ?
Si1A Si2A 2.254(3) . ?
Si2A C1C 1.849(4) . ?
Si1B C1 1.99(2) . ?
Si1B Si2B 2.23(3) . ?
Si2B C1C 2.04(2) . ?
C1 N2 1.352(3) . ?
C1 C5 1.542(5) . ?
N2 C13 1.457(4) . ?
N2 C3 1.503(4) . ?
C3 C6 1.517(5) . ?
C3 C7 1.526(5) . ?
C3 C4 1.532(4) . ?
C4 C5 1.540(4) . ?
C5 C8 1.539(5) . ?
C5 C12 1.543(4) . ?
C8 C9 1.526(5) . ?
C9 C10 1.520(5) . ?
C10 C11 1.527(5) . ?
C11 C12 1.532(5) . ?
C13 C14 1.405(5) . ?
C13 C18 1.409(5) . ?
C14 C15 1.395(5) . ?
C14 C22 1.519(5) . ?
C15 C16 1.379(5) . ?
C16 C17 1.373(5) . ?
C17 C18 1.392(4) . ?
C18 C19 1.519(5) . ?
C19 C20 1.536(4) . ?
C19 C21 1.537(5) . ?
C22 C24 1.536(5) . ?
C22 C23 1.537(5) . ?
C1C N2C 1.355(4) . ?
C1C C5C 1.528(5) . ?
N2C C13C 1.453(4) . ?
N2C C3C 1.505(4) . ?
C3C C7C 1.520(5) . ?
C3C C6C 1.521(5) . ?
C3C C4D 1.535(10) . ?
C3C C4C 1.584(13) . ?
C4C C5C 1.513(13) . ?
C4D C5C 1.608(9) . ?
C5C C8C 1.518(5) . ?
C5C C12C 1.529(5) . ?
C8C C9C 1.539(6) . ?
C9C C10C 1.510(6) . ?
C10C C11C 1.486(6) . ?
C11C C12C 1.525(5) . ?
C13C C18C 1.405(5) . ?
C13C C14C 1.413(5) . ?
C14C C15C 1.406(5) . ?
C14C C22C 1.508(5) . ?
C15C C16C 1.368(5) . ?
C16C C17C 1.377(5) . ?
C17C C18C 1.396(5) . ?
C18C C19C 1.514(5) . ?
C19C C21C 1.544(5) . ?
C19C C20C 1.547(5) . ?
C22C C24C 1.538(5) . ?
C22C C23C 1.543(4) . ?

loop_
_geom_angle_atom_site_label_1
_geom_angle_atom_site_label_2
_geom_angle_atom_site_label_3
_geom_angle
_geom_angle_site_symmetry_1
_geom_angle_site_symmetry_3
_geom_angle_publ_flag
C1 Si1A Si2A 101.22(13) . . ?
C1C Si2A Si1A 105.14(13) . . ?
C1 Si1B Si2B 92.7(11) . . ?
C1C Si2B Si1B 97.3(10) . . ?
N2 C1 C5 106.9(3) . . ?
N2 C1 Si1A 119.8(2) . . ?
C5 C1 Si1A 132.7(2) . . ?
N2 C1 Si1B 122.7(7) . . ?
C5 C1 Si1B 113.8(7) . . ?
C1 N2 C13 122.9(3) . . ?
C1 N2 C3 116.6(2) . . ?
C13 N2 C3 120.4(2) . . ?
N2 C3 C6 111.4(3) . . ?
N2 C3 C7 111.9(3) . . ?
C6 C3 C7 108.3(3) . . ?
N2 C3 C4 100.7(2) . . ?
C6 C3 C4 113.4(3) . . ?
C7 C3 C4 111.0(3) . . ?
C3 C4 C5 107.5(3) . . ?
C8 C5 C4 112.5(3) . . ?
C8 C5 C1 108.5(3) . . ?
C4 C5 C1 103.9(2) . . ?
C8 C5 C12 108.9(3) . . ?
C4 C5 C12 110.5(3) . . ?
C1 C5 C12 112.5(2) . . ?
C9 C8 C5 112.9(3) . . ?
C10 C9 C8 111.3(3) . . ?
C9 C10 C11 111.0(3) . . ?
C10 C11 C12 110.5(3) . . ?
C11 C12 C5 111.3(3) . . ?
C14 C13 C18 121.9(3) . . ?
C14 C13 N2 119.1(3) . . ?
C18 C13 N2 119.0(3) . . ?
C15 C14 C13 117.2(3) . . ?
C15 C14 C22 118.5(3) . . ?
C13 C14 C22 124.2(3) . . ?
C16 C15 C14 121.8(3) . . ?
C17 C16 C15 119.8(3) . . ?
C16 C17 C18 121.7(3) . . ?
C17 C18 C13 117.4(3) . . ?
C17 C18 C19 118.7(3) . . ?
C13 C18 C19 123.7(3) . . ?
C18 C19 C20 113.3(3) . . ?
C18 C19 C21 109.4(3) . . ?
C20 C19 C21 109.4(3) . . ?
C14 C22 C24 111.0(3) . . ?
C14 C22 C23 112.5(3) . . ?
C24 C22 C23 108.3(3) . . ?
N2C C1C C5C 108.1(3) . . ?
N2C C1C Si2A 124.0(2) . . ?
C5C C1C Si2A 126.3(2) . . ?
N2C C1C Si2B 110.1(6) . . ?
C5C C1C Si2B 133.9(6) . . ?
C1C N2C C13C 122.2(3) . . ?
C1C N2C C3C 115.7(3) . . ?
C13C N2C C3C 122.0(2) . . ?
N2C C3C C7C 111.4(3) . . ?
N2C C3C C6C 111.7(3) . . ?
C7C C3C C6C 107.8(3) . . ?
N2C C3C C4D 103.1(4) . . ?
C7C C3C C4D 101.9(6) . . ?
C6C C3C C4D 120.6(6) . . ?
N2C C3C C4C 99.6(5) . . ?
C7C C3C C4C 126.0(8) . . ?
C6C C3C C4C 99.7(7) . . ?
C5C C4C C3C 106.8(8) . . ?
C3C C4D C5C 104.5(5) . . ?
C4C C5C C8C 98.4(8) . . ?
C4C C5C C1C 104.8(5) . . ?
C8C C5C C1C 110.7(3) . . ?
C4C C5C C12C 123.7(8) . . ?
C8C C5C C12C 107.9(3) . . ?
C1C C5C C12C 110.6(3) . . ?
C8C C5C C4D 121.3(6) . . ?
C1C C5C C4D 104.0(4) . . ?
C12C C5C C4D 101.9(5) . . ?
C5C C8C C9C 112.4(3) . . ?
C10C C9C C8C 110.6(4) . . ?
C11C C10C C9C 111.3(3) . . ?
C10C C11C C12C 111.5(3) . . ?
C11C C12C C5C 111.6(3) . . ?
C18C C13C C14C 121.9(3) . . ?
C18C C13C N2C 119.8(3) . . ?
C14C C13C N2C 118.3(3) . . ?
C15C C14C C13C 116.8(3) . . ?
C15C C14C C22C 117.9(3) . . ?
C13C C14C C22C 125.3(3) . . ?
C16C C15C C14C 122.0(3) . . ?
C15C C16C C17C 119.8(3) . . ?
C16C C17C C18C 121.7(3) . . ?
C17C C18C C13C 117.4(3) . . ?
C17C C18C C19C 118.6(3) . . ?
C13C C18C C19C 123.9(3) . . ?
C18C C19C C21C 110.2(3) . . ?
C18C C19C C20C 112.1(3) . . ?
C21C C19C C20C 108.9(3) . . ?
C14C C22C C24C 110.1(3) . . ?
C14C C22C C23C 112.8(3) . . ?
C24C C22C C23C 108.5(3) . . ?

_refine_diff_density_max         0.314
_refine_diff_density_min         -0.315
_refine_diff_density_rms         0.058

_shelxl_version_number           2013-4

_shelx_res_file                  
;
TITL KM102 at 23 K
CELL  0.4769  12.793  13.783  14.433   66.35   79.58  67.48
ZERR   2.00    0.021   0.009   0.019    0.06    0.10   0.07
LATT  1
SFAC C H N SI
DISP $C  0.00064  0.00068 6.86954!source kissel
DISP $H -0.00003  0.00000 0.635876!source kissel
DISP $N  0.00175  0.00139 10.4242!source kissel
DISP $Si  0.03817  0.03130 128.218!source kissel
UNIT 92 140 4 4
LIST 6 ! automatically inserted. Change 6 to 4 for CHECKCIF!!
ACTA
TEMP -250
L.S. 10
BOND
LIST 6
FMAP 2
PLAN 20
ISOR 0.01 Si1B Si2B
WGHT    0.075200    0.395000
EXTI    0.039256
FVAR       0.57895   0.93207   0.42574
PART 1 21.0
SI1A  4    0.212547    0.290489    0.326317    21.00000    0.03542    0.04235 =
         0.03907   -0.02098    0.00622   -0.02010
SI2A  4    0.209423    0.262053    0.183741    21.00000    0.03836    0.03869 =
         0.03939   -0.01890    0.00264   -0.01940
PART 2 -21.0
SI1B  4    0.206538    0.373735    0.220262   -21.00000    0.08752    0.09788 =
         0.09318   -0.03139   -0.01242   -0.03772
SI2B  4    0.221864    0.192762    0.274674   -21.00000    0.08662    0.08528 =
         0.06763   -0.02165   -0.01179   -0.02890
PART 0
C1    1    0.337609    0.338356    0.298562    11.00000    0.03787    0.03993 =
         0.03357   -0.01760    0.00241   -0.01635
N2    3    0.342301    0.407411    0.341624    11.00000    0.03072    0.04392 =
         0.03846   -0.02204    0.00440   -0.01624
C3    1    0.452053    0.428369    0.328135    11.00000    0.03590    0.05416 =
         0.04652   -0.02842    0.00671   -0.02302
C4    1    0.529474    0.338053    0.285908    11.00000    0.03531    0.05649 =
         0.04823   -0.02971    0.00757   -0.02257
AFIX  23
H4A   2    0.576617    0.272215    0.340046    11.00000   -1.20000
H4B   2    0.580239    0.368805    0.231313    11.00000   -1.20000
AFIX   0
C5    1    0.453165    0.302530    0.244199    11.00000    0.03556    0.04391 =
         0.03929   -0.02011    0.00658   -0.02154
C6    1    0.440508    0.547740    0.256492    11.00000    0.04413    0.05557 =
         0.05841   -0.02366    0.00761   -0.02856
AFIX 137
H6A   2    0.413225    0.561539    0.191572    11.00000   -1.50000
H6B   2    0.514384    0.557281    0.245764    11.00000   -1.50000
H6C   2    0.386459    0.601498    0.285866    11.00000   -1.50000
AFIX   0
C7    1    0.494260    0.409436    0.428464    11.00000    0.03867    0.07183 =
         0.05359   -0.03453    0.00059   -0.02483
AFIX 137
H7A   2    0.438147    0.461509    0.458479    11.00000   -1.50000
H7B   2    0.566140    0.423111    0.416622    11.00000   -1.50000
H7C   2    0.505601    0.331529    0.474728    11.00000   -1.50000
AFIX   0
C8    1    0.438071    0.365288    0.129402    11.00000    0.04502    0.04528 =
         0.04028   -0.01766    0.00382   -0.02411
AFIX  23
H8A   2    0.378795    0.349067    0.108677    11.00000   -1.20000
H8B   2    0.411767    0.447523    0.114005    11.00000   -1.20000
AFIX   0
C9    1    0.546929    0.332015    0.067817    11.00000    0.05926    0.06405 =
         0.04116   -0.02655    0.01365   -0.03325
AFIX  23
H9A   2    0.531066    0.370548   -0.005219    11.00000   -1.20000
H9B   2    0.603411    0.357041    0.081709    11.00000   -1.20000
AFIX   0
C10   1    0.595448    0.205133    0.093707    11.00000    0.05467    0.06790 =
         0.06068   -0.04306    0.02435   -0.02916
AFIX  23
H10A  2    0.668580    0.185548    0.056324    11.00000   -1.20000
H10B  2    0.542935    0.181317    0.072288    11.00000   -1.20000
AFIX   0
C11   1    0.613504    0.142264    0.207183    11.00000    0.04030    0.04664 =
         0.06747   -0.02916    0.01269   -0.01737
AFIX  23
H11A  2    0.670741    0.161269    0.227702    11.00000   -1.20000
H11B  2    0.642372    0.059919    0.222593    11.00000   -1.20000
AFIX   0
C12   1    0.502243    0.174343    0.267080    11.00000    0.04297    0.04388 =
         0.04359   -0.01840    0.00550   -0.01715
AFIX  23
H12A  2    0.515757    0.133483    0.340390    11.00000   -1.20000
H12B  2    0.446617    0.151092    0.249407    11.00000   -1.20000
AFIX   0
C13   1    0.245372    0.464891    0.393883    11.00000    0.03768    0.04254 =
         0.03905   -0.02243    0.00526   -0.01865
C14   1    0.232207    0.414663    0.499316    11.00000    0.03699    0.05012 =
         0.03760   -0.01989    0.00183   -0.01819
C15   1    0.144756    0.477514    0.547545    11.00000    0.04394    0.06340 =
         0.04019   -0.02797    0.00506   -0.02290
AFIX  43
H15A  2    0.133852    0.445887    0.618815    11.00000   -1.20000
AFIX   0
C16   1    0.073706    0.584349    0.494509    11.00000    0.03808    0.06175 =
         0.04915   -0.03520    0.00860   -0.01949
AFIX  43
H16A  2    0.017055    0.626819    0.529485    11.00000   -1.20000
AFIX   0
C17   1    0.085153    0.629091    0.390982    11.00000    0.03885    0.04666 =
         0.05526   -0.02807    0.00162   -0.01612
AFIX  43
H17A  2    0.034711    0.702043    0.354985    11.00000   -1.20000
AFIX   0
C18   1    0.168772    0.570317    0.337390    11.00000    0.04047    0.04302 =
         0.04009   -0.02066    0.00481   -0.02184
C19   1    0.166670    0.617999    0.222602    11.00000    0.04285    0.04704 =
         0.04267   -0.01718    0.00274   -0.01885
AFIX  13
H19A  2    0.235481    0.569192    0.196438    11.00000   -1.20000
AFIX   0
C20   1    0.167168    0.739520    0.175389    11.00000    0.06022    0.05506 =
         0.05685   -0.01133   -0.00622   -0.02738
AFIX 137
H20A  2    0.177602    0.761377    0.101765    11.00000   -1.50000
H20B  2    0.229262    0.744090    0.202609    11.00000   -1.50000
H20C  2    0.094958    0.790602    0.191680    11.00000   -1.50000
AFIX   0
C21   1    0.061623    0.613626    0.189131    11.00000    0.05322    0.05308 =
         0.05122   -0.01772   -0.00743   -0.02080
AFIX 137
H21A  2    0.061873    0.641484    0.115072    11.00000   -1.50000
H21B  2   -0.006880    0.661002    0.214094    11.00000   -1.50000
H21C  2    0.062910    0.535603    0.216890    11.00000   -1.50000
AFIX   0
C22   1    0.302696    0.295292    0.562262    11.00000    0.04185    0.06042 =
         0.03837   -0.01826    0.00061   -0.01863
AFIX  13
H22A  2    0.364507    0.264431    0.517584    11.00000   -1.20000
AFIX   0
C23   1    0.357173    0.290593    0.651294    11.00000    0.04999    0.08541 =
         0.03970   -0.02437   -0.00312   -0.02007
AFIX 137
H23A  2    0.398219    0.343916    0.626274    11.00000   -1.50000
H23B  2    0.409997    0.214072    0.683702    11.00000   -1.50000
H23C  2    0.298029    0.310794    0.700657    11.00000   -1.50000
AFIX   0
C24   1    0.230493    0.218884    0.604714    11.00000    0.05329    0.05989 =
         0.04883   -0.01279    0.00204   -0.02020
AFIX 137
H24A  2    0.171674    0.245686    0.651416    11.00000   -1.50000
H24B  2    0.278807    0.141308    0.640874    11.00000   -1.50000
H24C  2    0.194943    0.220920    0.548930    11.00000   -1.50000
AFIX   0
C1C   1    0.086666    0.216083    0.201698    11.00000    0.03989    0.04312 =
         0.04115   -0.02060    0.00138   -0.01732
N2C   3    0.093565    0.117168    0.197859    11.00000    0.03657    0.03928 =
         0.04786   -0.02146    0.00143   -0.01728
C3C   1   -0.017544    0.105035    0.194498    11.00000    0.04024    0.05042 =
         0.05901   -0.02799   -0.00115   -0.02323
PART 1 31.0
C4C   1   -0.097773    0.232702    0.166611    31.00000    0.04087    0.03899 =
         0.05905   -0.01542   -0.00084   -0.02082
AFIX  23
H43A  2   -0.111216    0.268692    0.093085    31.00000   -1.20000
H43B  2   -0.171628    0.237597    0.203620    31.00000   -1.20000
AFIX   0
PART 2 -31.0
SIMU 0.01 C4C C4D
C4D   1   -0.104838    0.205478    0.219150   -31.00000    0.03643    0.04364 =
         0.05038   -0.01807   -0.00008   -0.02431
AFIX  23
H43C  2   -0.131260    0.181078    0.290871   -31.00000   -1.20000
H43D  2   -0.170994    0.241508    0.175476   -31.00000   -1.20000
AFIX   0
PART 0
C5C   1   -0.038012    0.290773    0.197026    11.00000    0.03904    0.04309 =
         0.04774   -0.02129    0.00069   -0.01936
C6C   1   -0.025731    0.087677    0.098761    11.00000    0.06120    0.09780 =
         0.07235   -0.03977   -0.00623   -0.04454
AFIX 137
H6D   2   -0.016650    0.151566    0.039372    11.00000   -1.50000
H6E   2   -0.099861    0.082477    0.098113    11.00000   -1.50000
H6F   2    0.034046    0.017805    0.097123    11.00000   -1.50000
AFIX   0
C7C   1   -0.033918    0.005347    0.284536    11.00000    0.05455    0.09662 =
         0.07601   -0.02063    0.00678   -0.04801
AFIX 137
H7D   2   -0.106153   -0.001224    0.279591    11.00000   -1.50000
H7E   2   -0.034287    0.016966    0.347295    11.00000   -1.50000
H7F   2    0.028126   -0.063978    0.284777    11.00000   -1.50000
AFIX   0
C8C   1   -0.058726    0.397189    0.102737    11.00000    0.04859    0.08617 =
         0.03835   -0.01106    0.00280   -0.00958
AFIX  23
H8C   2   -0.039126    0.376138    0.042155    11.00000   -1.20000
H8D   2   -0.008393    0.437062    0.101940    11.00000   -1.20000
AFIX   0
C9C   1   -0.182456    0.477431    0.097305    11.00000    0.04616    0.07506 =
         0.06882    0.01541   -0.00048   -0.01164
AFIX  23
H9C   2   -0.190998    0.547178    0.036739    11.00000   -1.20000
H9D   2   -0.232589    0.440873    0.090902    11.00000   -1.20000
AFIX   0
C10C  1   -0.217059    0.507060    0.190980    11.00000    0.04505    0.05432 =
         0.12549   -0.03575    0.02299   -0.02204
AFIX  23
H10C  2   -0.173379    0.552072    0.192645    11.00000   -1.20000
H10D  2   -0.298384    0.553767    0.188544    11.00000   -1.20000
AFIX   0
C11C  1   -0.196859    0.404032    0.284288    11.00000    0.04112    0.08424 =
         0.07502   -0.05612    0.01710   -0.03194
AFIX  23
H11C  2   -0.246591    0.363176    0.285999    11.00000   -1.20000
H11D  2   -0.216600    0.426102    0.344306    11.00000   -1.20000
AFIX   0
C12C  1   -0.073743    0.325997    0.289064    11.00000    0.03923    0.07859 =
         0.04675   -0.02768    0.00958   -0.02652
AFIX  23
H12C  2   -0.063678    0.257844    0.351431    11.00000   -1.20000
H12D  2   -0.024411    0.365015    0.292263    11.00000   -1.20000
AFIX   0
C13C  1    0.201328    0.028639    0.196307    11.00000    0.03631    0.03699 =
         0.04428   -0.01785   -0.00001   -0.01564
C14C  1    0.255356    0.030046    0.101502    11.00000    0.04066    0.03766 =
         0.04172   -0.01846    0.00143   -0.01784
C15C  1    0.354136   -0.062193    0.102177    11.00000    0.04945    0.04467 =
         0.04536   -0.02244    0.00508   -0.02115
AFIX  43
H15C  2    0.391758   -0.064739    0.039657    11.00000   -1.20000
AFIX   0
C16C  1    0.397731   -0.148379    0.190094    11.00000    0.04145    0.04188 =
         0.05440   -0.01841   -0.00310   -0.01438
AFIX  43
H16C  2    0.463117   -0.210869    0.187972    11.00000   -1.20000
AFIX   0
C17C  1    0.346611   -0.144344    0.281688    11.00000    0.04835    0.04463 =
         0.05197   -0.01338   -0.00759   -0.01700
AFIX  43
H17C  2    0.378564   -0.203838    0.342335    11.00000   -1.20000
AFIX   0
C18C  1    0.249025   -0.055071    0.287726    11.00000    0.04932    0.04424 =
         0.04250   -0.01498   -0.00094   -0.02398
C19C  1    0.205083   -0.050115    0.391039    11.00000    0.06198    0.05190 =
         0.04501   -0.01403    0.00229   -0.02079
AFIX  13
H19C  2    0.134463    0.017321    0.382318    11.00000   -1.20000
AFIX   0
C20C  1    0.177045   -0.156535    0.461798    11.00000    0.10037    0.06809 =
         0.04699   -0.00992    0.01334   -0.03526
AFIX 137
H20D  2    0.125328   -0.168447    0.428334    11.00000   -1.50000
H20E  2    0.141048   -0.146315    0.524801    11.00000   -1.50000
H20F  2    0.246993   -0.222277    0.477095    11.00000   -1.50000
AFIX   0
C21C  1    0.293441   -0.037498    0.441385    11.00000    0.09099    0.06352 =
         0.05033   -0.01831   -0.01389   -0.02560
AFIX 137
H21D  2    0.362141   -0.104467    0.452889    11.00000   -1.50000
H21E  2    0.262269   -0.029643    0.506249    11.00000   -1.50000
H21F  2    0.311982    0.029624    0.396963    11.00000   -1.50000
AFIX   0
C22C  1    0.219623    0.125214    0.001485    11.00000    0.05152    0.03946 =
         0.04381   -0.02011    0.00253   -0.01466
AFIX  13
H22C  2    0.148560    0.183846    0.013264    11.00000   -1.20000
AFIX   0
C23C  1    0.196690    0.086714   -0.077203    11.00000    0.07229    0.06065 =
         0.04748   -0.02775   -0.00924   -0.01121
AFIX 137
H23D  2    0.166167    0.152695   -0.137953    11.00000   -1.50000
H23E  2    0.141789    0.047643   -0.048501    11.00000   -1.50000
H23F  2    0.267549    0.035353   -0.095132    11.00000   -1.50000
AFIX   0
C24C  1    0.311658    0.179255   -0.042651    11.00000    0.07078    0.05340 =
         0.04882   -0.01968    0.01350   -0.02566
AFIX 137
H24D  2    0.380511    0.124209   -0.058697    11.00000   -1.50000
H24E  2    0.328323    0.202799    0.007050    11.00000   -1.50000
H24F  2    0.284768    0.245183   -0.104421    11.00000   -1.50000
AFIX   0
HKLF 4

REM  KM102 at 23 K
REM R1 =  0.0641 for    4507 Fo > 4sig(Fo)  and  0.1285 for all    7928 data
REM    493 parameters refined using     18 restraints

END

WGHT      0.0752      0.3928

REM Highest difference peak  0.314,  deepest hole -0.315,  1-sigma level  0.058
Q1    1   0.2556  0.2549  0.2798  11.00000  0.05    0.31
Q2    1   0.5972  0.1859  0.2526  11.00000  0.05    0.25
Q3    1   0.2258  0.0394  0.1486  11.00000  0.05    0.23
Q4    1   0.5332  0.2932  0.1760  11.00000  0.05    0.23
Q5    1   0.6215  0.0840  0.2796  11.00000  0.05    0.23
Q6    1   0.4929  0.4003  0.2955  11.00000  0.05    0.23
Q7    1   0.1774  0.2839  0.2335  11.00000  0.05    0.23
Q8    1   0.3060  0.2164  0.2366  11.00000  0.05    0.22
Q9    1   0.0989  0.3353  0.2883  11.00000  0.05    0.22
Q10   1   0.3632  0.0277  0.0063  11.00000  0.05    0.22
Q11   1  -0.0566  0.3120  0.2310  11.00000  0.05    0.22
Q12   1   0.1020  0.2617  0.3410  11.00000  0.05    0.21
Q13   1   0.3036  0.0020  0.1150  11.00000  0.05    0.21
Q14   1   0.2469  0.2397  0.1508  11.00000  0.05    0.21
Q15   1   0.5373  0.4611  0.3971  11.00000  0.05    0.21
Q16   1   0.7039  0.0236  0.2497  11.00000  0.05    0.21
Q17   1   0.6575  0.0181  0.3329  11.00000  0.05    0.21
Q18   1   0.2039  0.3273  0.1484  11.00000  0.05    0.20
Q19   1   0.2793  0.3024  0.3292  11.00000  0.05    0.20
Q20   1  -0.0640  0.1575  0.1949  11.00000  0.05    0.20
;
_shelx_res_checksum              5945

# start Validation Reply Form
_vrf_PLAT410_km102_23            
;
PROBLEM: Short Intra H...H Contact  H8C    ..  H43A    ..       1.87 Ang.  
RESPONSE: Due to disorder the abovementioned atoms are closer than
the PLATON checkcif validation threshold.
;
# end Validation Reply Form


####################################################################### 
# 
# This file contains crystal structure data downloaded from the 
# Cambridge Structural Database (CSD) hosted by the Cambridge 
# Crystallographic Data Centre (CCDC).
# 
# Full information about CCDC data access policies and citation 
# guidelines are available at http://www.ccdc.cam.ac.uk/access/V1 
# 
# Audit and citation data items may have been added by the CCDC. 
# Please retain this information to preserve the provenance of 
# this file and to allow appropriate attribution of the data. 
# 
#######################################################################

data_km343
_database_code_depnum_ccdc_archive 'CCDC 1060365'
_audit_update_record             
;
2015-04-18 deposited with the CCDC.
2015-06-18 downloaded from the CCDC.
;


_audit_creation_method           SHELXL-2014/6
_chemical_name_systematic        'carbene stabilized silicondislenide'
_chemical_name_common            ?
_chemical_melting_point          ?
_chemical_formula_moiety         'C20 H31 N Se2 Si, (C4 H8 O)'
_chemical_formula_sum            'C24 H39 N O Se2 Si'
_chemical_formula_weight         543.57

loop_
_atom_type_symbol
_atom_type_description
_atom_type_scat_dispersion_real
_atom_type_scat_dispersion_imag
_atom_type_scat_source
C C 0.0181 0.0091 'International Tables Vol C Tables 4.2.6.8 and 6.1.1.4'
H H 0.0000 0.0000 'International Tables Vol C Tables 4.2.6.8 and 6.1.1.4'
N N 0.0311 0.0180 'International Tables Vol C Tables 4.2.6.8 and 6.1.1.4'
Si Si 0.2541 0.3302 'International Tables Vol C Tables 4.2.6.8 and 6.1.1.4'
Se Se -0.7943 1.1372 'International Tables Vol C Tables 4.2.6.8 and 6.1.1.4'
O O 0.0492 0.0322 'International Tables Vol C Tables 4.2.6.8 and 6.1.1.4'

_space_group_crystal_system      monoclinic
_space_group_IT_number           14
_space_group_name_H-M_alt        'P 21/n'
_space_group_name_Hall           '-P 2yn'

_shelx_space_group_comment       
;
The symmetry employed for this shelxl refinement is uniquely defined
by the following loop, which should always be used as a source of
symmetry information in preference to the above space-group names.
They are only intended as comments.
;

loop_
_space_group_symop_operation_xyz
'x, y, z'
'-x+1/2, y+1/2, -z+1/2'
'-x, -y, -z'
'x-1/2, -y-1/2, z-1/2'

_cell_length_a                   14.6952(6)
_cell_length_b                   10.0800(4)
_cell_length_c                   17.7472(7)
_cell_angle_alpha                90
_cell_angle_beta                 109.567(2)
_cell_angle_gamma                90
_cell_volume                     2477.03(17)
_cell_formula_units_Z            4
_cell_measurement_temperature    100(2)
_cell_measurement_reflns_used    ?
_cell_measurement_theta_min      ?
_cell_measurement_theta_max      ?

_exptl_crystal_description       block
_exptl_crystal_density_meas      ?
_exptl_crystal_density_method    ?
_exptl_crystal_density_diffrn    1.458
_exptl_crystal_F_000             1120
_exptl_transmission_factor_min   ?
_exptl_transmission_factor_max   ?
_exptl_crystal_size_max          0.09
_exptl_crystal_size_mid          0.08
_exptl_crystal_size_min          0.06
_exptl_crystal_colour            orange
_exptl_absorpt_coefficient_mu    4.300
_shelx_estimated_absorpt_T_min   ?
_shelx_estimated_absorpt_T_max   ?
_exptl_absorpt_correction_type   empirical
_exptl_absorpt_correction_T_min  0.3765
_exptl_absorpt_correction_T_max  0.4684
_exptl_absorpt_process_details   
;
SADABS version 2015/1, multi-scan. (G. M. Sheldrick, 2015)
;
_exptl_absorpt_special_details   ?
_diffrn_ambient_temperature      100(2)
_diffrn_radiation_wavelength     1.54178
_diffrn_radiation_type           CuK\a
_diffrn_source                   'Incoatec Microfocus source with mirror optics'
_diffrn_measurement_device_type  'Bruker Photon 100'
_diffrn_measurement_method       '\w and \f scans'
_diffrn_detector_area_resol_mean ?
_diffrn_reflns_number            22159
_diffrn_reflns_av_unetI/netI     0.0457
_diffrn_reflns_av_R_equivalents  0.0619
_diffrn_reflns_limit_h_min       -17
_diffrn_reflns_limit_h_max       17
_diffrn_reflns_limit_k_min       -12
_diffrn_reflns_limit_k_max       12
_diffrn_reflns_limit_l_min       -21
_diffrn_reflns_limit_l_max       21
_diffrn_reflns_theta_min         3.394
_diffrn_reflns_theta_max         70.093
_diffrn_reflns_theta_full        67.679
_diffrn_measured_fraction_theta_max 0.980
_diffrn_measured_fraction_theta_full 0.979
_diffrn_reflns_Laue_measured_fraction_max 0.980
_diffrn_reflns_Laue_measured_fraction_full 0.979
_diffrn_reflns_point_group_measured_fraction_max 0.980
_diffrn_reflns_point_group_measured_fraction_full 0.979
_reflns_number_total             4611
_reflns_number_gt                3674
_reflns_threshold_expression     'I > 2\s(I)'
_reflns_Friedel_coverage         0.000
_reflns_Friedel_fraction_max     .
_reflns_Friedel_fraction_full    .

_reflns_special_details          
;
 Reflections were merged by SHELXL according to the crystal
 class for the calculation of statistics and refinement.
 
 _reflns_Friedel_fraction is defined as the number of unique
 Friedel pairs measured divided by the number that would be
 possible theoretically, ignoring centric projections and
 systematic absences.
;

_computing_data_collection       ?
_computing_cell_refinement       ?
_computing_data_reduction        ?
_computing_structure_solution    ?
_computing_structure_refinement  'SHELXL-2014/6 (Sheldrick, 2014)'
_computing_molecular_graphics    ?
_computing_publication_material  ?
_refine_special_details          ?
_refine_ls_structure_factor_coef Fsqd
_refine_ls_matrix_type           full
_refine_ls_weighting_scheme      calc
_refine_ls_weighting_details     
'w=1/[\s^2^(Fo^2^)+(0.0464P)^2^+3.1905P] where P=(Fo^2^+2Fc^2^)/3'
_atom_sites_solution_primary     ?
_atom_sites_solution_secondary   ?
_atom_sites_solution_hydrogens   geom
_refine_ls_hydrogen_treatment    constr
_refine_ls_extinction_method     none
_refine_ls_extinction_coef       .
_refine_ls_number_reflns         4611
_refine_ls_number_parameters     301
_refine_ls_number_restraints     264
_refine_ls_R_factor_all          0.0556
_refine_ls_R_factor_gt           0.0393
_refine_ls_wR_factor_ref         0.1002
_refine_ls_wR_factor_gt          0.0922
_refine_ls_goodness_of_fit_ref   1.018
_refine_ls_restrained_S_all      1.009
_refine_ls_shift/su_max          0.001
_refine_ls_shift/su_mean         0.000

loop_
_atom_site_label
_atom_site_type_symbol
_atom_site_fract_x
_atom_site_fract_y
_atom_site_fract_z
_atom_site_U_iso_or_equiv
_atom_site_adp_type
_atom_site_occupancy
_atom_site_site_symmetry_order
_atom_site_calc_flag
_atom_site_refinement_flags_posn
_atom_site_refinement_flags_adp
_atom_site_refinement_flags_occupancy
_atom_site_disorder_assembly
_atom_site_disorder_group
Se1 Se 0.37973(3) 0.48848(4) -0.01157(2) 0.02407(11) Uani 1 1 d . U . . .
Se2 Se 0.55832(3) 0.34421(4) 0.18273(2) 0.02800(12) Uani 1 1 d . U . . .
Si1 Si 0.52444(7) 0.49314(9) 0.09065(5) 0.0205(2) Uani 1 1 d . U . . .
N1 N 0.4761(2) 0.7026(3) 0.18381(17) 0.0236(6) Uani 1 1 d . U . . .
C1 C 0.5414(3) 0.6471(3) 0.1588(2) 0.0220(7) Uani 1 1 d . U . . .
C2 C 0.6409(3) 0.7048(4) 0.2038(2) 0.0297(8) Uani 1 1 d . U . . .
C4 C 0.5198(3) 0.7836(4) 0.2612(2) 0.0333(9) Uani 1 1 d . U . . .
C5 C 0.6672(3) 0.7999(4) 0.1478(3) 0.0398(10) Uani 1 1 d . U . . .
H5A H 0.6705 0.7512 0.1010 0.060 Uiso 1 1 calc R U . . .
H5B H 0.7301 0.8404 0.1759 0.060 Uiso 1 1 calc R U . . .
H5C H 0.6180 0.8695 0.1305 0.060 Uiso 1 1 calc R U . . .
C6 C 0.7233(3) 0.6047(5) 0.2332(3) 0.0511(13) Uani 1 1 d . U . . .
H6A H 0.7310 0.5579 0.1873 0.077 Uiso 1 1 calc R U . . .
H6B H 0.7084 0.5406 0.2689 0.077 Uiso 1 1 calc R U . . .
H6C H 0.7833 0.6514 0.2622 0.077 Uiso 1 1 calc R U . . .
C9 C 0.3717(3) 0.7004(4) 0.1418(2) 0.0232(7) Uani 1 1 d . U . . .
C10 C 0.3120(3) 0.6048(4) 0.1593(2) 0.0270(8) Uani 1 1 d . U . . .
C11 C 0.2128(3) 0.6123(4) 0.1170(3) 0.0335(9) Uani 1 1 d . U . . .
H11 H 0.1707 0.5499 0.1284 0.040 Uiso 1 1 calc R U . . .
C12 C 0.1743(3) 0.7074(4) 0.0594(3) 0.0347(9) Uani 1 1 d . U . . .
H12 H 0.1069 0.7096 0.0310 0.042 Uiso 1 1 calc R U . . .
C13 C 0.2351(3) 0.7997(4) 0.0433(2) 0.0286(8) Uani 1 1 d . U . . .
H13 H 0.2083 0.8655 0.0038 0.034 Uiso 1 1 calc R U . . .
C14 C 0.3338(3) 0.7990(4) 0.0833(2) 0.0236(7) Uani 1 1 d . U . . .
C15 C 0.3462(3) 0.4914(4) 0.2191(2) 0.0318(8) Uani 1 1 d . U . . .
H15 H 0.4183 0.4938 0.2419 0.038 Uiso 1 1 calc R U . . .
C16 C 0.3053(4) 0.5055(5) 0.2873(3) 0.0420(10) Uani 1 1 d . U . . .
H16A H 0.2346 0.5040 0.2655 0.063 Uiso 1 1 calc R U . . .
H16B H 0.3269 0.5897 0.3151 0.063 Uiso 1 1 calc R U . . .
H16C H 0.3283 0.4318 0.3249 0.063 Uiso 1 1 calc R U . . .
C17 C 0.3153(3) 0.3573(4) 0.1783(3) 0.0386(10) Uani 1 1 d . U . . .
H17A H 0.2446 0.3512 0.1590 0.058 Uiso 1 1 calc R U . . .
H17B H 0.3423 0.2859 0.2168 0.058 Uiso 1 1 calc R U . . .
H17C H 0.3390 0.3488 0.1332 0.058 Uiso 1 1 calc R U . . .
C18 C 0.3940(3) 0.9024(4) 0.0588(2) 0.0288(8) Uani 1 1 d . U . . .
H18 H 0.4614 0.8982 0.0976 0.035 Uiso 1 1 calc R U . . .
C19 C 0.3557(3) 1.0440(4) 0.0603(3) 0.0360(9) Uani 1 1 d . U . . .
H19A H 0.4026 1.1081 0.0537 0.054 Uiso 1 1 calc R U . . .
H19B H 0.3460 1.0596 0.1116 0.054 Uiso 1 1 calc R U . . .
H19C H 0.2942 1.0546 0.0167 0.054 Uiso 1 1 calc R U . . .
C20 C 0.3975(4) 0.8706(4) -0.0242(3) 0.0420(11) Uani 1 1 d . U . . .
H20A H 0.3316 0.8679 -0.0627 0.063 Uiso 1 1 calc R U . . .
H20B H 0.4285 0.7842 -0.0231 0.063 Uiso 1 1 calc R U . . .
H20C H 0.4346 0.9392 -0.0402 0.063 Uiso 1 1 calc R U . . .
C3A C 0.6294(5) 0.7559(9) 0.2805(4) 0.0296(16) Uani 0.604(9) 1 d . U P A 1
H3A H 0.6672 0.8382 0.2982 0.036 Uiso 0.604(9) 1 calc R U P A 1
H3B H 0.6521 0.6888 0.3235 0.036 Uiso 0.604(9) 1 calc R U P A 1
C7A C 0.4989(6) 0.9398(7) 0.2434(4) 0.0367(19) Uani 0.604(9) 1 d . U P A 1
H7AA H 0.5339 0.9713 0.2085 0.055 Uiso 0.604(9) 1 calc R U P A 1
H7AB H 0.5207 0.9891 0.2939 0.055 Uiso 0.604(9) 1 calc R U P A 1
H7AC H 0.4295 0.9538 0.2170 0.055 Uiso 0.604(9) 1 calc R U P A 1
C8A C 0.4805(6) 0.7470(8) 0.3227(4) 0.0389(19) Uani 0.604(9) 1 d . U P A 1
H8A1 H 0.4894 0.6516 0.3332 0.058 Uiso 0.604(9) 1 calc R U P A 1
H8A2 H 0.4115 0.7683 0.3050 0.058 Uiso 0.604(9) 1 calc R U P A 1
H8A3 H 0.5141 0.7963 0.3718 0.058 Uiso 0.604(9) 1 calc R U P A 1
C3B C 0.6124(9) 0.8125(13) 0.2581(8) 0.034(3) Uani 0.396(9) 1 d . U P A 2
H3B1 H 0.6603 0.8113 0.3128 0.041 Uiso 0.396(9) 1 calc R U P A 2
H3B2 H 0.6125 0.9022 0.2354 0.041 Uiso 0.396(9) 1 calc R U P A 2
C7B C 0.4520(9) 0.8843(11) 0.2705(7) 0.041(3) Uani 0.396(9) 1 d . U P A 2
H7BA H 0.4342 0.9442 0.2244 0.061 Uiso 0.396(9) 1 calc R U P A 2
H7BB H 0.4828 0.9352 0.3195 0.061 Uiso 0.396(9) 1 calc R U P A 2
H7BC H 0.3940 0.8405 0.2739 0.061 Uiso 0.396(9) 1 calc R U P A 2
C8B C 0.5327(10) 0.6734(12) 0.3327(6) 0.041(3) Uani 0.396(9) 1 d . U P A 2
H8B1 H 0.5712 0.5986 0.3250 0.062 Uiso 0.396(9) 1 calc R U P A 2
H8B2 H 0.4690 0.6416 0.3309 0.062 Uiso 0.396(9) 1 calc R U P A 2
H8B3 H 0.5656 0.7147 0.3848 0.062 Uiso 0.396(9) 1 calc R U P A 2
O5T_1 O 0.5720(3) 0.1949(5) 0.5170(2) 0.0723(12) Uani 1 1 d . U . . .
C1T_1 C 0.5871(6) 0.3267(8) 0.5003(4) 0.095(2) Uani 1 1 d . U . . .
H1TA_1 H 0.6518 0.3552 0.5355 0.114 Uiso 1 1 calc R U . . .
H1TB_1 H 0.5385 0.3835 0.5119 0.114 Uiso 1 1 calc R U . . .
C2T_1 C 0.5801(5) 0.3442(6) 0.4173(4) 0.0673(15) Uani 1 1 d . U . . .
H2TA_1 H 0.6404 0.3826 0.4135 0.081 Uiso 1 1 calc R U . . .
H2TB_1 H 0.5255 0.4033 0.3891 0.081 Uiso 1 1 calc R U . . .
C3T_1 C 0.5640(7) 0.2090(7) 0.3831(4) 0.086(2) Uani 1 1 d . U . . .
H3TA_1 H 0.6078 0.1904 0.3524 0.103 Uiso 1 1 calc R U . . .
H3TB_1 H 0.4964 0.1978 0.3474 0.103 Uiso 1 1 calc R U . . .
C4T_1 C 0.5858(5) 0.1194(7) 0.4547(4) 0.0747(19) Uani 1 1 d . U . . .
H4TA_1 H 0.5420 0.0418 0.4422 0.090 Uiso 1 1 calc R U . . .
H4TB_1 H 0.6533 0.0871 0.4705 0.090 Uiso 1 1 calc R U . . .

loop_
_atom_site_aniso_label
_atom_site_aniso_U_11
_atom_site_aniso_U_22
_atom_site_aniso_U_33
_atom_site_aniso_U_23
_atom_site_aniso_U_13
_atom_site_aniso_U_12
Se1 0.01817(18) 0.0310(2) 0.02287(18) -0.00225(15) 0.00659(15) -0.00284(15)
Se2 0.0294(2) 0.0255(2) 0.0291(2) 0.00666(16) 0.00982(16) 0.00359(16)
Si1 0.0199(4) 0.0207(5) 0.0206(4) 0.0001(3) 0.0063(4) -0.0004(3)
N1 0.0241(14) 0.0258(15) 0.0199(13) -0.0034(11) 0.0061(12) 0.0000(11)
C1 0.0227(16) 0.0176(16) 0.0248(16) 0.0044(13) 0.0068(13) 0.0017(13)
C2 0.0246(18) 0.0331(19) 0.0281(17) -0.0045(15) 0.0044(15) -0.0071(15)
C4 0.035(2) 0.037(2) 0.0240(17) -0.0108(15) 0.0048(15) -0.0006(15)
C5 0.030(2) 0.037(2) 0.046(2) 0.0074(19) 0.0036(19) -0.0090(17)
C6 0.025(2) 0.046(3) 0.065(3) 0.014(2) -0.007(2) -0.0080(18)
C9 0.0223(16) 0.0269(17) 0.0216(15) -0.0040(13) 0.0088(13) 0.0016(13)
C10 0.0281(18) 0.0317(18) 0.0255(17) -0.0022(14) 0.0146(15) 0.0009(14)
C11 0.0271(18) 0.037(2) 0.040(2) 0.0023(17) 0.0172(17) -0.0003(15)
C12 0.0240(18) 0.042(2) 0.038(2) -0.0017(17) 0.0098(17) 0.0003(16)
C13 0.0273(18) 0.0296(19) 0.0295(18) -0.0004(15) 0.0102(15) 0.0067(14)
C14 0.0257(17) 0.0223(16) 0.0247(16) -0.0030(13) 0.0112(14) 0.0040(13)
C15 0.034(2) 0.032(2) 0.0343(19) 0.0052(15) 0.0177(17) 0.0004(16)
C16 0.048(3) 0.047(3) 0.039(2) 0.0074(19) 0.026(2) 0.002(2)
C17 0.035(2) 0.031(2) 0.053(3) 0.0016(18) 0.018(2) -0.0052(17)
C18 0.0292(18) 0.0224(17) 0.037(2) 0.0001(14) 0.0135(17) 0.0017(14)
C19 0.040(2) 0.0209(19) 0.050(2) 0.0021(16) 0.019(2) 0.0047(16)
C20 0.058(3) 0.033(2) 0.047(2) 0.0046(18) 0.035(2) 0.003(2)
C3A 0.032(3) 0.031(4) 0.020(3) -0.003(3) 0.001(3) -0.003(3)
C7A 0.046(4) 0.030(3) 0.034(3) -0.006(3) 0.014(3) -0.004(3)
C8A 0.047(4) 0.044(4) 0.027(3) -0.008(3) 0.013(3) -0.003(4)
C3B 0.030(4) 0.030(6) 0.036(6) -0.008(5) 0.003(4) -0.001(4)
C7B 0.045(5) 0.035(5) 0.045(6) -0.011(4) 0.018(5) -0.003(4)
C8B 0.059(8) 0.041(6) 0.020(4) -0.007(4) 0.009(4) -0.001(5)
O5T_1 0.048(2) 0.116(3) 0.051(2) 0.007(2) 0.0151(19) -0.004(2)
C1T_1 0.104(6) 0.120(5) 0.068(4) -0.025(3) 0.037(4) -0.063(4)
C2T_1 0.069(4) 0.070(4) 0.061(3) 0.002(3) 0.019(3) -0.005(3)
C3T_1 0.129(7) 0.078(4) 0.066(4) 0.009(3) 0.052(4) 0.003(4)
C4T_1 0.091(5) 0.077(4) 0.073(3) 0.021(3) 0.049(4) 0.028(3)

_geom_special_details            
;
 All esds (except the esd in the dihedral angle between two l.s. planes)
 are estimated using the full covariance matrix.  The cell esds are taken
 into account individually in the estimation of esds in distances, angles
 and torsion angles; correlations between esds in cell parameters are only
 used when they are defined by crystal symmetry.  An approximate (isotropic)
 treatment of cell esds is used for estimating esds involving l.s. planes.
;

loop_
_geom_bond_atom_site_label_1
_geom_bond_atom_site_label_2
_geom_bond_distance
_geom_bond_site_symmetry_2
_geom_bond_publ_flag
Se1 Si1 2.2874(10) . ?
Se1 Si1 2.3045(10) 3_665 ?
Se2 Si1 2.1510(10) . ?
Si1 C1 1.931(4) . ?
Si1 Se1 2.3046(10) 3_665 ?
N1 C1 1.311(5) . ?
N1 C9 1.464(5) . ?
N1 C4 1.540(4) . ?
C1 C2 1.528(5) . ?
C2 C3A 1.516(8) . ?
C2 C5 1.521(6) . ?
C2 C6 1.527(6) . ?
C2 C3B 1.599(12) . ?
C4 C3B 1.410(13) . ?
C4 C8A 1.444(8) . ?
C4 C7B 1.469(12) . ?
C4 C3A 1.555(9) . ?
C4 C7A 1.615(8) . ?
C4 C8B 1.650(12) . ?
C5 H5A 0.9800 . ?
C5 H5B 0.9800 . ?
C5 H5C 0.9800 . ?
C6 H6A 0.9800 . ?
C6 H6B 0.9800 . ?
C6 H6C 0.9800 . ?
C9 C10 1.407(5) . ?
C9 C14 1.410(5) . ?
C10 C11 1.401(6) . ?
C10 C15 1.525(5) . ?
C11 C12 1.377(6) . ?
C11 H11 0.9500 . ?
C12 C13 1.384(6) . ?
C12 H12 0.9500 . ?
C13 C14 1.386(5) . ?
C13 H13 0.9500 . ?
C14 C18 1.522(5) . ?
C15 C16 1.527(5) . ?
C15 C17 1.528(6) . ?
C15 H15 1.0000 . ?
C16 H16A 0.9800 . ?
C16 H16B 0.9800 . ?
C16 H16C 0.9800 . ?
C17 H17A 0.9800 . ?
C17 H17B 0.9800 . ?
C17 H17C 0.9800 . ?
C18 C20 1.525(5) . ?
C18 C19 1.538(5) . ?
C18 H18 1.0000 . ?
C19 H19A 0.9800 . ?
C19 H19B 0.9800 . ?
C19 H19C 0.9800 . ?
C20 H20A 0.9800 . ?
C20 H20B 0.9800 . ?
C20 H20C 0.9800 . ?
C3A H3A 0.9900 . ?
C3A H3B 0.9900 . ?
C7A H7AA 0.9800 . ?
C7A H7AB 0.9800 . ?
C7A H7AC 0.9800 . ?
C8A H8A1 0.9800 . ?
C8A H8A2 0.9800 . ?
C8A H8A3 0.9800 . ?
C3B H3B1 0.9900 . ?
C3B H3B2 0.9900 . ?
C7B H7BA 0.9800 . ?
C7B H7BB 0.9800 . ?
C7B H7BC 0.9800 . ?
C8B H8B1 0.9800 . ?
C8B H8B2 0.9800 . ?
C8B H8B3 0.9800 . ?
O5T_1 C1T_1 1.395(8) . ?
O5T_1 C4T_1 1.411(7) . ?
C1T_1 C2T_1 1.453(8) . ?
C1T_1 H1TA_1 0.9900 . ?
C1T_1 H1TB_1 0.9900 . ?
C2T_1 C3T_1 1.478(9) . ?
C2T_1 H2TA_1 0.9900 . ?
C2T_1 H2TB_1 0.9900 . ?
C3T_1 C4T_1 1.503(8) . ?
C3T_1 H3TA_1 0.9900 . ?
C3T_1 H3TB_1 0.9900 . ?
C4T_1 H4TA_1 0.9900 . ?
C4T_1 H4TB_1 0.9900 . ?

loop_
_geom_angle_atom_site_label_1
_geom_angle_atom_site_label_2
_geom_angle_atom_site_label_3
_geom_angle
_geom_angle_site_symmetry_1
_geom_angle_site_symmetry_3
_geom_angle_publ_flag
Si1 Se1 Si1 83.45(4) . 3_665 ?
C1 Si1 Se2 97.86(11) . . ?
C1 Si1 Se1 113.81(11) . . ?
Se2 Si1 Se1 120.35(4) . . ?
C1 Si1 Se1 109.85(11) . 3_665 ?
Se2 Si1 Se1 119.05(4) . 3_665 ?
Se1 Si1 Se1 96.55(4) . 3_665 ?
C1 N1 C9 125.6(3) . . ?
C1 N1 C4 113.2(3) . . ?
C9 N1 C4 121.0(3) . . ?
N1 C1 C2 110.0(3) . . ?
N1 C1 Si1 126.9(3) . . ?
C2 C1 Si1 122.3(3) . . ?
C3A C2 C5 120.1(5) . . ?
C3A C2 C6 103.4(5) . . ?
C5 C2 C6 107.1(4) . . ?
C3A C2 C1 102.9(4) . . ?
C5 C2 C1 107.8(3) . . ?
C6 C2 C1 116.0(3) . . ?
C5 C2 C3B 98.1(6) . . ?
C6 C2 C3B 125.5(6) . . ?
C1 C2 C3B 100.1(5) . . ?
C3B C4 C7B 124.1(8) . . ?
C3B C4 N1 101.3(5) . . ?
C8A C4 N1 112.7(4) . . ?
C7B C4 N1 111.7(5) . . ?
C8A C4 C3A 115.7(5) . . ?
N1 C4 C3A 101.1(4) . . ?
C8A C4 C7A 107.4(5) . . ?
N1 C4 C7A 110.3(4) . . ?
C3A C4 C7A 109.5(5) . . ?
C3B C4 C8B 107.8(8) . . ?
C7B C4 C8B 106.6(7) . . ?
N1 C4 C8B 103.6(5) . . ?
C2 C5 H5A 109.5 . . ?
C2 C5 H5B 109.5 . . ?
H5A C5 H5B 109.5 . . ?
C2 C5 H5C 109.5 . . ?
H5A C5 H5C 109.5 . . ?
H5B C5 H5C 109.5 . . ?
C2 C6 H6A 109.5 . . ?
C2 C6 H6B 109.5 . . ?
H6A C6 H6B 109.5 . . ?
C2 C6 H6C 109.5 . . ?
H6A C6 H6C 109.5 . . ?
H6B C6 H6C 109.5 . . ?
C10 C9 C14 121.6(3) . . ?
C10 C9 N1 121.5(3) . . ?
C14 C9 N1 116.9(3) . . ?
C11 C10 C9 117.3(4) . . ?
C11 C10 C15 117.0(4) . . ?
C9 C10 C15 125.7(4) . . ?
C12 C11 C10 122.0(4) . . ?
C12 C11 H11 119.0 . . ?
C10 C11 H11 119.0 . . ?
C11 C12 C13 119.3(4) . . ?
C11 C12 H12 120.4 . . ?
C13 C12 H12 120.4 . . ?
C12 C13 C14 121.9(4) . . ?
C12 C13 H13 119.1 . . ?
C14 C13 H13 119.1 . . ?
C13 C14 C9 117.9(4) . . ?
C13 C14 C18 117.3(3) . . ?
C9 C14 C18 124.7(3) . . ?
C10 C15 C16 110.8(3) . . ?
C10 C15 C17 110.9(3) . . ?
C16 C15 C17 108.9(4) . . ?
C10 C15 H15 108.7 . . ?
C16 C15 H15 108.7 . . ?
C17 C15 H15 108.7 . . ?
C15 C16 H16A 109.5 . . ?
C15 C16 H16B 109.5 . . ?
H16A C16 H16B 109.5 . . ?
C15 C16 H16C 109.5 . . ?
H16A C16 H16C 109.5 . . ?
H16B C16 H16C 109.5 . . ?
C15 C17 H17A 109.5 . . ?
C15 C17 H17B 109.5 . . ?
H17A C17 H17B 109.5 . . ?
C15 C17 H17C 109.5 . . ?
H17A C17 H17C 109.5 . . ?
H17B C17 H17C 109.5 . . ?
C14 C18 C20 110.0(3) . . ?
C14 C18 C19 112.3(3) . . ?
C20 C18 C19 110.1(3) . . ?
C14 C18 H18 108.1 . . ?
C20 C18 H18 108.1 . . ?
C19 C18 H18 108.1 . . ?
C18 C19 H19A 109.5 . . ?
C18 C19 H19B 109.5 . . ?
H19A C19 H19B 109.5 . . ?
C18 C19 H19C 109.5 . . ?
H19A C19 H19C 109.5 . . ?
H19B C19 H19C 109.5 . . ?
C18 C20 H20A 109.5 . . ?
C18 C20 H20B 109.5 . . ?
H20A C20 H20B 109.5 . . ?
C18 C20 H20C 109.5 . . ?
H20A C20 H20C 109.5 . . ?
H20B C20 H20C 109.5 . . ?
C2 C3A C4 106.4(5) . . ?
C2 C3A H3A 110.5 . . ?
C4 C3A H3A 110.5 . . ?
C2 C3A H3B 110.5 . . ?
C4 C3A H3B 110.5 . . ?
H3A C3A H3B 108.6 . . ?
C4 C7A H7AA 109.5 . . ?
C4 C7A H7AB 109.5 . . ?
H7AA C7A H7AB 109.5 . . ?
C4 C7A H7AC 109.5 . . ?
H7AA C7A H7AC 109.5 . . ?
H7AB C7A H7AC 109.5 . . ?
C4 C8A H8A1 109.5 . . ?
C4 C8A H8A2 109.5 . . ?
H8A1 C8A H8A2 109.5 . . ?
C4 C8A H8A3 109.5 . . ?
H8A1 C8A H8A3 109.5 . . ?
H8A2 C8A H8A3 109.5 . . ?
C4 C3B C2 109.5(8) . . ?
C4 C3B H3B1 109.8 . . ?
C2 C3B H3B1 109.8 . . ?
C4 C3B H3B2 109.8 . . ?
C2 C3B H3B2 109.8 . . ?
H3B1 C3B H3B2 108.2 . . ?
C4 C7B H7BA 109.5 . . ?
C4 C7B H7BB 109.5 . . ?
H7BA C7B H7BB 109.5 . . ?
C4 C7B H7BC 109.5 . . ?
H7BA C7B H7BC 109.5 . . ?
H7BB C7B H7BC 109.5 . . ?
C4 C8B H8B1 109.5 . . ?
C4 C8B H8B2 109.5 . . ?
H8B1 C8B H8B2 109.5 . . ?
C4 C8B H8B3 109.5 . . ?
H8B1 C8B H8B3 109.5 . . ?
H8B2 C8B H8B3 109.5 . . ?
C1T_1 O5T_1 C4T_1 105.8(5) . . ?
O5T_1 C1T_1 C2T_1 111.7(6) . . ?
O5T_1 C1T_1 H1TA_1 109.3 . . ?
C2T_1 C1T_1 H1TA_1 109.3 . . ?
O5T_1 C1T_1 H1TB_1 109.3 . . ?
C2T_1 C1T_1 H1TB_1 109.3 . . ?
H1TA_1 C1T_1 H1TB_1 108.0 . . ?
C1T_1 C2T_1 C3T_1 104.5(6) . . ?
C1T_1 C2T_1 H2TA_1 110.8 . . ?
C3T_1 C2T_1 H2TA_1 110.8 . . ?
C1T_1 C2T_1 H2TB_1 110.8 . . ?
C3T_1 C2T_1 H2TB_1 110.8 . . ?
H2TA_1 C2T_1 H2TB_1 108.9 . . ?
C2T_1 C3T_1 C4T_1 104.4(6) . . ?
C2T_1 C3T_1 H3TA_1 110.9 . . ?
C4T_1 C3T_1 H3TA_1 110.9 . . ?
C2T_1 C3T_1 H3TB_1 110.9 . . ?
C4T_1 C3T_1 H3TB_1 110.9 . . ?
H3TA_1 C3T_1 H3TB_1 108.9 . . ?
O5T_1 C4T_1 C3T_1 107.0(5) . . ?
O5T_1 C4T_1 H4TA_1 110.3 . . ?
C3T_1 C4T_1 H4TA_1 110.3 . . ?
O5T_1 C4T_1 H4TB_1 110.3 . . ?
C3T_1 C4T_1 H4TB_1 110.3 . . ?
H4TA_1 C4T_1 H4TB_1 108.6 . . ?

_refine_diff_density_max         1.006
_refine_diff_density_min         -0.419
_refine_diff_density_rms         0.089

_shelxl_version_number           2014/6

_shelx_res_file                  
;
TITL solve_a.res in P2(1)/n
CELL  1.54178  14.6952   10.0800   17.7472   90.0000  109.5672   90.0000
ZERR    4.000   0.0006   0.0004   0.0007    0.000    0.0022    0.000
LATT 1
SYMM 1/2-X, 1/2+Y, 1/2-Z
SFAC C  H  N  Si Se O
UNIT 96 156 4 4 8 4
LIST 4 ! automatically inserted. Change 6 to 4 for CHECKCIF!!
L.S. 10
BOND $H
OMIT 14   1   0
FMAP 2
PLAN 20
ACTA
TEMP -173.150
WGHT    0.046400    3.190500
FVAR       0.36802   0.60403  -0.29756
SE1   5    0.379726    0.488480   -0.011573    11.00000    0.01817    0.03097 =
         0.02287   -0.00225    0.00659   -0.00284
SE2   5    0.558318    0.344212    0.182728    11.00000    0.02942    0.02547 =
         0.02912    0.00666    0.00982    0.00359
SI1   4    0.524445    0.493141    0.090654    11.00000    0.01988    0.02071 =
         0.02056    0.00005    0.00631   -0.00044
N1    3    0.476087    0.702634    0.183813    11.00000    0.02412    0.02582 =
         0.01986   -0.00335    0.00611    0.00004
C1    1    0.541394    0.647079    0.158771    11.00000    0.02267    0.01756 =
         0.02479    0.00439    0.00680    0.00173
C2    1    0.640937    0.704787    0.203816    11.00000    0.02465    0.03309 =
         0.02809   -0.00450    0.00443   -0.00713
C4    1    0.519810    0.783611    0.261165    11.00000    0.03511    0.03705 =
         0.02398   -0.01081    0.00481   -0.00058
C5    1    0.667205    0.799924    0.147814    11.00000    0.02967    0.03654 =
         0.04631    0.00739    0.00365   -0.00901
AFIX 137
H5A   2    0.670470    0.751217    0.100997    11.00000   -1.50000
H5B   2    0.730109    0.840393    0.175852    11.00000   -1.50000
H5C   2    0.617962    0.869459    0.130511    11.00000   -1.50000
AFIX   0
C6    1    0.723297    0.604710    0.233184    11.00000    0.02502    0.04636 =
         0.06549    0.01374   -0.00657   -0.00797
AFIX 137
H6A   2    0.731025    0.557942    0.187293    11.00000   -1.50000
H6B   2    0.708402    0.540582    0.268897    11.00000   -1.50000
H6C   2    0.783325    0.651377    0.262212    11.00000   -1.50000
AFIX   0
C9    1    0.371724    0.700380    0.141772    11.00000    0.02232    0.02688 =
         0.02156   -0.00404    0.00878    0.00158
C10   1    0.312014    0.604759    0.159326    11.00000    0.02806    0.03169 =
         0.02552   -0.00223    0.01459    0.00088
C11   1    0.212757    0.612282    0.116996    11.00000    0.02713    0.03748 =
         0.04030    0.00230    0.01724   -0.00028
AFIX  43
H11   2    0.170690    0.549872    0.128388    11.00000   -1.20000
AFIX   0
C12   1    0.174333    0.707388    0.059384    11.00000    0.02403    0.04217 =
         0.03761   -0.00169    0.00980    0.00031
AFIX  43
H12   2    0.106877    0.709576    0.030985    11.00000   -1.20000
AFIX   0
C13   1    0.235069    0.799722    0.043321    11.00000    0.02725    0.02960 =
         0.02954   -0.00041    0.01016    0.00665
AFIX  43
H13   2    0.208288    0.865502    0.003755    11.00000   -1.20000
AFIX   0
C14   1    0.333822    0.798997    0.083286    11.00000    0.02570    0.02234 =
         0.02474   -0.00302    0.01123    0.00398
C15   1    0.346191    0.491354    0.219079    11.00000    0.03392    0.03197 =
         0.03426    0.00517    0.01768    0.00044
AFIX  13
H15   2    0.418296    0.493824    0.241928    11.00000   -1.20000
AFIX   0
C16   1    0.305347    0.505467    0.287266    11.00000    0.04841    0.04687 =
         0.03926    0.00740    0.02590    0.00165
AFIX 137
H16A  2    0.234631    0.503967    0.265546    11.00000   -1.50000
H16B  2    0.326942    0.589685    0.315102    11.00000   -1.50000
H16C  2    0.328254    0.431807    0.324915    11.00000   -1.50000
AFIX   0
C17   1    0.315263    0.357287    0.178344    11.00000    0.03486    0.03105 =
         0.05276    0.00164    0.01841   -0.00515
AFIX 137
H17A  2    0.244625    0.351235    0.158962    11.00000   -1.50000
H17B  2    0.342293    0.285855    0.216799    11.00000   -1.50000
H17C  2    0.339038    0.348797    0.133150    11.00000   -1.50000
AFIX   0
C18   1    0.394005    0.902427    0.058784    11.00000    0.02916    0.02245 =
         0.03678    0.00009    0.01349    0.00171
AFIX  13
H18   2    0.461393    0.898242    0.097597    11.00000   -1.20000
AFIX   0
C19   1    0.355741    1.044023    0.060344    11.00000    0.04018    0.02093 =
         0.04973    0.00211    0.01873    0.00474
AFIX 137
H19A  2    0.402648    1.108089    0.053710    11.00000   -1.50000
H19B  2    0.346005    1.059591    0.111619    11.00000   -1.50000
H19C  2    0.294185    1.054630    0.016696    11.00000   -1.50000
AFIX   0
C20   1    0.397502    0.870586   -0.024213    11.00000    0.05803    0.03341 =
         0.04744    0.00456    0.03472    0.00326
AFIX 137
H20A  2    0.331649    0.867872   -0.062651    11.00000   -1.50000
H20B  2    0.428511    0.784191   -0.023097    11.00000   -1.50000
H20C  2    0.434592    0.939236   -0.040223    11.00000   -1.50000
AFIX   0
PART 1
C3A   1    0.629371    0.755871    0.280471    21.00000    0.03237    0.03082 =
         0.02000   -0.00315    0.00115   -0.00255
AFIX  23
H3A   2    0.667223    0.838223    0.298165    21.00000   -1.20000
H3B   2    0.652073    0.688794    0.323463    21.00000   -1.20000
AFIX   0
C7A   1    0.498925    0.939803    0.243410    21.00000    0.04597    0.03033 =
         0.03403   -0.00623    0.01357   -0.00373
AFIX 137
H7AA  2    0.533877    0.971279    0.208538    21.00000   -1.50000
H7AB  2    0.520732    0.989098    0.293908    21.00000   -1.50000
H7AC  2    0.429491    0.953825    0.217007    21.00000   -1.50000
AFIX   0
C8A   1    0.480547    0.746996    0.322737    21.00000    0.04721    0.04362 =
         0.02655   -0.00765    0.01330   -0.00302
AFIX 137
H8A1  2    0.489386    0.651577    0.333220    21.00000   -1.50000
H8A2  2    0.411515    0.768308    0.304968    21.00000   -1.50000
H8A3  2    0.514095    0.796257    0.371807    21.00000   -1.50000
AFIX   0
PART 2
C3B   1    0.612368    0.812531    0.258131   -21.00000    0.03039    0.02962 =
         0.03614   -0.00821    0.00266   -0.00100
AFIX  23
H3B1  2    0.660270    0.811255    0.312822   -21.00000   -1.20000
H3B2  2    0.612533    0.902220    0.235443   -21.00000   -1.20000
AFIX   0
C7B   1    0.452049    0.884263    0.270512   -21.00000    0.04472    0.03463 =
         0.04488   -0.01054    0.01752   -0.00263
AFIX 137
H7BA  2    0.434212    0.944224    0.224386   -21.00000   -1.50000
H7BB  2    0.482779    0.935152    0.319519   -21.00000   -1.50000
H7BC  2    0.393962    0.840543    0.273865   -21.00000   -1.50000
AFIX   0
C8B   1    0.532730    0.673444    0.332736   -21.00000    0.05910    0.04103 =
         0.01989   -0.00720    0.00926   -0.00066
AFIX 137
H8B1  2    0.571246    0.598599    0.325002   -21.00000   -1.50000
H8B2  2    0.469035    0.641581    0.330948   -21.00000   -1.50000
H8B3  2    0.565586    0.714701    0.384778   -21.00000   -1.50000
AFIX   0

RESI 1 THF
PART 0
RIGU_THF 0.003 0.02
O5T   6    0.572040    0.194857    0.516962    11.00000    0.04844    0.11619 =
         0.05113    0.00721    0.01507   -0.00427
C1T   1    0.587082    0.326651    0.500285    11.00000    0.10383    0.11976 =
         0.06752   -0.02489    0.03711   -0.06267
AFIX  23
H1TA  2    0.651835    0.355210    0.535457    11.00000   -1.20000
H1TB  2    0.538487    0.383503    0.511941    11.00000   -1.20000
AFIX   0
C2T   1    0.580106    0.344233    0.417288    11.00000    0.06941    0.07008 =
         0.06079    0.00177    0.01950   -0.00475
AFIX  23
H2TA  2    0.640446    0.382575    0.413498    11.00000   -1.20000
H2TB  2    0.525487    0.403298    0.389089    11.00000   -1.20000
AFIX   0
C3T   1    0.564017    0.209020    0.383113    11.00000    0.12872    0.07765 =
         0.06552    0.00896    0.05242    0.00320
AFIX  23
H3TA  2    0.607804    0.190379    0.352447    11.00000   -1.20000
H3TB  2    0.496395    0.197784    0.347403    11.00000   -1.20000
AFIX   0
C4T   1    0.585836    0.119380    0.454685    11.00000    0.09056    0.07724 =
         0.07269    0.02079    0.04926    0.02763
AFIX  23
H4TA  2    0.541997    0.041796    0.442225    11.00000   -1.20000
H4TB  2    0.653265    0.087111    0.470526    11.00000   -1.20000
RESI 0
AFIX   0
HKLF 4

REM  solve_a.res in P2(1)/n
REM R1 =  0.0393 for    3674 Fo > 4sig(Fo)  and  0.0556 for all    4611 data
REM    301 parameters refined using    264 restraints

END

WGHT      0.0464      3.1906

REM Highest difference peak  1.006,  deepest hole -0.419,  1-sigma level  0.089
Q1    1   0.5196  0.1180  0.4129  11.00000  0.05    1.01
Q2    1   0.6356  0.2247  0.4187  11.00000  0.05    0.78
Q3    1   0.5588  0.3114  0.1331  11.00000  0.05    0.52
Q4    1   0.5581  0.3794  0.4669  11.00000  0.05    0.48
Q5    1   0.5954  0.1197  0.4862  11.00000  0.05    0.44
Q6    1   0.6451  0.2060  0.5086  11.00000  0.05    0.39
Q7    1   0.3384  0.5420 -0.0738  11.00000  0.05    0.36
Q8    1   0.5268  0.4129  0.1274  11.00000  0.05    0.35
Q9    1   0.2995  0.7627  0.0508  11.00000  0.05    0.35
Q10   1   0.4188  0.5016 -0.0482  11.00000  0.05    0.34
Q11   1   0.7021  0.2577  0.4381  11.00000  0.05    0.34
Q12   1   0.3204  0.5554  0.1911  11.00000  0.05    0.33
Q13   1   0.7035  0.5983  0.2695  11.00000  0.05    0.32
Q14   1   0.5856  0.3130  0.2527  11.00000  0.05    0.32
Q15   1   0.3881  0.4330  0.0368  11.00000  0.05    0.31
Q16   1   0.6569  0.7556  0.1802  11.00000  0.05    0.31
Q17   1   0.4156  0.4099  0.0115  11.00000  0.05    0.31
Q18   1   0.5803  0.4337  0.1599  11.00000  0.05    0.30
Q19   1   0.3022  0.5821  0.2987  11.00000  0.05    0.30
Q20   1   0.3674  0.4238 -0.0640  11.00000  0.05    0.30
;
_shelx_res_checksum              10177


_exptl_crystal_recrystallization_method 'Re-crystallisation from solvent: THF'
_chemical_properties_physical    'Air-sensitive, Moisture-sensitive'
